# Supplementary material for: Chd1 protects genome integrity at promoters to sustain hypertranscription in embryonic stem cells
Source: Nat Commun. 2021 Aug 11;12:4859. doi: 10.1038/s41467-021-25088-3 (PMC8357957; doi:10.1038/s41467-021-25088-3)
Supplement: Supplementary file 4 — Supplementary Data 1 [file 41467_2021_25088_MOESM4_ESM.xlsx]

## Sheet: 150mM_salt_PEP0.05_log2FC2_pept
	Protein.IDs	gene_name	Razor...unique.peptides_IgG	Razor...unique.peptides_flag	Unique.peptides_IgG	Unique.peptides_flag	PEP_IgG	PEP_flag	FC_razor_unique_peptides	log2FC_razor_unique_peptides
1	/:ENSMUSP00000003310	Ranbp2	9	39	9	39	1.2827e-24	9.1252e-232	4.33333	2.11548
2	/:ENSMUSP00000020317	Pno1	2	10	2	10	9.9399e-06	4.2336e-52	5	2.32193
3	/:ENSMUSP00000027252	Eif5b	5	21	5	21	2.2683e-08	1.7828e-86	4.2	2.07039
4	/:ENSMUSP00000027629	Tfcp2l1	3	13	3	13	0.00015211	9.7532e-41	4.33333	2.11548
5	/:ENSMUSP00000028117	Yme1l1	2	10	2	10	0.00015376	3.2105e-90	5	2.32193
6	/:ENSMUSP00000030795	Abcf2	2	9	2	9	0.006782	2.2721e-21	4.5	2.16993
7	/:ENSMUSP00000031104	Pds5a	2	12	2	12	0.00011983	1.1086e-65	6	2.58496
8	/:ENSMUSP00000032088;/:ENSMUSP00000109466;/:ENSMUSP00000109467	Zfml	4	17	4	17	2.3189e-06	3.1794e-57	4.25	2.08746
9	/:ENSMUSP00000034457;/:ENSMUSP00000133547	Urb2	5	26	5	26	1.1204e-10	3.4845e-112	5.2	2.37851
10	/:ENSMUSP00000043123	Srrt	2	10	2	10	7.1548e-05	4.4658e-52	5	2.32193
11	/:ENSMUSP00000043691	Atad2	5	28	5	27	7.1569e-19	2.6645e-86	5.6	2.48543
12	/:ENSMUSP00000045873	Anln	2	10	2	10	0.0042291	5.7472e-27	5	2.32193
13	/:ENSMUSP00000047445	Atad2b	4	17	4	17	7.2982e-09	9.0419e-92	4.25	2.08746
14	/:ENSMUSP00000054499	Fn1	2	26	2	26	0.0001006	4.2262e-106	13	3.70044
15	/:ENSMUSP00000072087	Tmod3	2	13	2	13	0.0010701	1.2472e-88	6.5	2.70044
16	/:ENSMUSP00000080949	Mdc1	3	15	3	15	1.3472e-08	3.309e-77	5	2.32193
17	/:ENSMUSP00000083705;/:ENSMUSP00000114332;/:ENSMUSP00000137810	Rplp0	2	14	2	2	1.5697e-48	5.2128e-86	7	2.80735
18	/:ENSMUSP00000084837	Smc5	2	10	2	10	0.0006315	1.2224e-54	5	2.32193
19	/:ENSMUSP00000092849	Safb	2	10	2	6	0.021013	2.9149e-47	5	2.32193
20	/:ENSMUSP00000097154	Tjp2	4	26	4	26	5.1385e-09	1.55e-95	6.5	2.70044
21	/:ENSMUSP00000099602;/:ENSMUSP00000047157	Aqr	2	15	2	15	0.0082339	8.9788e-55	7.5	2.90689
22	/:ENSMUSP00000101536;/:ENSMUSP00000101535;/:ENSMUSP00000101534;/:ENSMUSP00000047113	Ahdc1	2	10	2	10	0.0005536	1.073e-24	5	2.32193
23	/:ENSMUSP00000105395;/:ENSMUSP00000080334;/:ENSMUSP00000105396;/:ENSMUSP00000072761;/:ENSMUSP00000099440;/:ENSMUSP00000099439;/:ENSMUSP00000105394;/:ENSMUSP00000086370	Dnmt3b	2	27	2	3	1.7773e-81	6.5688e-201	13.5	3.75489
24	/:ENSMUSP00000128278	Iqgap1	3	14	3	14	0.00020125	4.7103e-62	4.66667	2.22239
25	/:ENSMUSP00000132498;/:ENSMUSP00000030030;/:ENSMUSP00000114669	Tex10	4	19	4	19	2.3002e-08	6.2657e-99	4.75	2.24793
26	/:ENSMUSP00000000804;/:ENSMUSP00000075157;/:ENSMUSP00000096769	Ddx3x	1	31	NA	7	NA	1.3358e-223	31	4.9542
27	/:ENSMUSP00000001520;/:ENSMUSP00000095924	Afg3l1	1	5	NA	5	NA	3.4637e-14	5	2.32193
28	/:ENSMUSP00000001566;/:ENSMUSP00000134598;/:ENSMUSP00000016399;CON__ENSEMBL:ENSBTAP00000025008	Tubb5	1	21	NA	6	NA	1.058e-191	21	4.39232
29	/:ENSMUSP00000001809;/:ENSMUSP00000050792;/:ENSMUSP00000066639	Pabpc1	1	11	NA	8	NA	1.1993e-75	11	3.45943
30	/:ENSMUSP00000002121	Supt6h	1	6	NA	6	NA	1.6058e-22	6	2.58496
31	/:ENSMUSP00000003038	Ap2a2	1	5	NA	4	NA	3.6066e-23	5	2.32193
32	/:ENSMUSP00000004054;/:ENSMUSP00000133819;/:ENSMUSP00000134534;/:ENSMUSP00000133664;/:ENSMUSP00000133318	Kpna1	1	9	NA	7	NA	7.6198e-43	9	3.16993
33	/:ENSMUSP00000004985	Brpf3	1	5	NA	4	NA	1.0058e-08	5	2.32193
34	/:ENSMUSP00000006774;/:ENSMUSP00000103271;/:ENSMUSP00000129337;/:ENSMUSP00000120008	Gtf2h1	1	8	NA	8	NA	1.1759e-68	8	3
35	/:ENSMUSP00000007708;/:ENSMUSP00000134740;/:ENSMUSP00000135871;/:ENSMUSP00000110080;/:ENSMUSP00000135758;/:ENSMUSP00000034560;/:ENSMUSP00000135525;/:ENSMUSP00000133404;/:ENSMUSP00000135253;/:ENSMUSP00000133334	Ppp2r1a	1	6	NA	6	NA	2.6288e-24	6	2.58496
36	/:ENSMUSP00000007708;/:ENSMUSP00000134740;/:ENSMUSP00000135871;/:ENSMUSP00000110080;/:ENSMUSP00000135758;/:ENSMUSP00000034560;/:ENSMUSP00000135525;/:ENSMUSP00000133404;/:ENSMUSP00000135253	Ppp2r1a	1	5	NA	5	NA	1.2162e-15	5	2.32193
37	/:ENSMUSP00000008733;/:ENSMUSP00000110488;/:ENSMUSP00000012734;/:ENSMUSP00000117159	Dnajb6	1	6	NA	6	NA	2.4003e-17	6	2.58496
38	/:ENSMUSP00000014750;/:ENSMUSP00000114685;/:ENSMUSP00000120900	Slc25a11	1	10	NA	10	NA	4.1179e-83	10	3.32193
39	/:ENSMUSP00000015800;/:ENSMUSP00000113722;/:ENSMUSP00000079306;/:ENSMUSP00000117285;/:ENSMUSP00000114081;/:ENSMUSP00000137196;/:ENSMUSP00000084586;/:ENSMUSP00000007248;/:ENSMUSP00000133815;/:ENSMUSP00000128525	Hspa8	1	27	NA	25	NA	6.6671e-126	27	4.75489
40	/:ENSMUSP00000015877;/:ENSMUSP00000123398	Capza2	1	5	NA	5	NA	1.8522e-27	5	2.32193
41	/:ENSMUSP00000017622;/:ENSMUSP00000090761;/:ENSMUSP00000134743;/:ENSMUSP00000135014;/:ENSMUSP00000135438;/:ENSMUSP00000135055	Zc3h18	1	10	NA	10	NA	1.0549e-40	10	3.32193
42	/:ENSMUSP00000017629;/:ENSMUSP00000123992;/:ENSMUSP00000124889	Top2b	1	21	NA	21	NA	7.3512e-196	21	4.39232
43	/:ENSMUSP00000018184;/:ENSMUSP00000128380;/:ENSMUSP00000129142;/:ENSMUSP00000127001	Rrp7a	1	13	NA	13	NA	4.6951e-61	13	3.70044
44	/:ENSMUSP00000019065;/:ENSMUSP00000134014	Pelp1	1	8	NA	8	NA	3.3735e-23	8	3
45	/:ENSMUSP00000019614	Xab2	1	5	NA	5	NA	9.6795e-15	5	2.32193
46	/:ENSMUSP00000020580;/:ENSMUSP00000124556;/:ENSMUSP00000124936;/:ENSMUSP00000124230	Polrmt	1	6	NA	6	NA	9.0629e-13	6	2.58496
47	/:ENSMUSP00000021046	Ddx42	1	8	NA	8	NA	1.4449e-24	8	3
48	/:ENSMUSP00000021596	BC002230	1	5	NA	5	NA	2.5315e-06	5	2.32193
49	/:ENSMUSP00000021680;/:ENSMUSP00000112103;/:ENSMUSP00000105833;/:ENSMUSP00000105832;/:ENSMUSP00000106564;/:ENSMUSP00000106563;/:ENSMUSP00000027906;/:ENSMUSP00000025906	Esrrb	1	17	NA	17	NA	2.7771e-78	17	4.08746
50	/:ENSMUSP00000022341;/:ENSMUSP00000136672	2700060E02Rik	1	8	NA	8	NA	7.5102e-35	8	3
51	/:ENSMUSP00000022391	Ktn1	1	6	NA	6	NA	6.0314e-28	6	2.58496
52	/:ENSMUSP00000022450	D14Abb1e	1	5	NA	5	NA	1.5717e-24	5	2.32193
53	/:ENSMUSP00000022511;/:ENSMUSP00000134057;/:ENSMUSP00000106916;/:ENSMUSP00000043625	Zmym2	1	5	NA	5	NA	1.918e-13	5	2.32193
54	/:ENSMUSP00000022855;/:ENSMUSP00000132283;/:ENSMUSP00000127437;/:ENSMUSP00000130602	Brix1	1	15	NA	15	NA	4.3701e-163	15	3.90689
55	/:ENSMUSP00000022865;/:ENSMUSP00000129500;/:ENSMUSP00000130190;/:ENSMUSP00000126167;/:ENSMUSP00000131814;/:ENSMUSP00000128288	Mtdh	1	5	NA	5	NA	2.3574e-12	5	2.32193
56	/:ENSMUSP00000022927	Rad21	1	5	NA	5	NA	1.6281e-16	5	2.32193
57	/:ENSMUSP00000023598;/:ENSMUSP00000110995;/:ENSMUSP00000115479	Rfc4	1	8	NA	8	NA	5.0481e-23	8	3
58	/:ENSMUSP00000024627;/:ENSMUSP00000134091;/:ENSMUSP00000134718;/:ENSMUSP00000133406	Chd1	1	25	NA	22	NA	1.5782e-108	25	4.64386
59	/:ENSMUSP00000024739;/:ENSMUSP00000127338;/:ENSMUSP00000131601;/:ENSMUSP00000119678;/:ENSMUSP00000126239;/:ENSMUSP00000020238	Hsp90ab1	1	29	NA	20	NA	1.1933e-156	29	4.85798
60	/:ENSMUSP00000024897;/:ENSMUSP00000064699	Vapa	1	5	NA	5	NA	3.5535e-21	5	2.32193
61	/:ENSMUSP00000025264	Wdr33	1	5	NA	5	NA	1.134e-11	5	2.32193
62	/:ENSMUSP00000025292;/:ENSMUSP00000133888;/:ENSMUSP00000133818	Dhx16	1	6	NA	6	NA	7.1395e-14	6	2.58496
63	/:ENSMUSP00000025486	Lmnb1	1	41	NA	34	NA	1.697e-243	41	5.35755
64	/:ENSMUSP00000025955	Eif3a	1	9	NA	9	NA	6.9495e-34	9	3.16993
65	/:ENSMUSP00000026036	Nr0b1	1	6	NA	6	NA	7.5506e-22	6	2.58496
66	/:ENSMUSP00000026667;/:ENSMUSP00000101860;/:ENSMUSP00000133154;/:ENSMUSP00000121745;/:ENSMUSP00000118141	Eif4a3	1	19	NA	17	NA	1.0123e-78	19	4.24793
67	/:ENSMUSP00000027202;/:ENSMUSP00000136323	Sgol2	1	10	NA	10	NA	6.5512e-34	10	3.32193
68	/:ENSMUSP00000027956;/:ENSMUSP00000054169;/:ENSMUSP00000098026;/:ENSMUSP00000125485	Suv39h2	1	8	NA	8	NA	1.8675e-24	8	3
69	/:ENSMUSP00000028062;/:ENSMUSP00000114742;/:ENSMUSP00000024249;/:ENSMUSP00000049303;/:ENSMUSP00000077061;/:ENSMUSP00000064691;/:ENSMUSP00000106718;/:ENSMUSP00000022639;/:ENSMUSP00000022638;/:ENSMUSP00000091061	Vim	1	39	NA	34	NA	2.1155e-263	39	5.2854
70	/:ENSMUSP00000028098;/:ENSMUSP00000119274;CON__Q2YDI2;/:ENSMUSP00000121114;/:ENSMUSP00000088497	Orc4	1	10	NA	10	NA	1.048e-56	10	3.32193
71	/:ENSMUSP00000029061;/:ENSMUSP00000099363;/:ENSMUSP00000119628;/:ENSMUSP00000115646	Sall4	1	6	NA	6	NA	1.6889e-31	6	2.58496
72	/:ENSMUSP00000029142;/:ENSMUSP00000123190;/:ENSMUSP00000120206;/:ENSMUSP00000105266;/:ENSMUSP00000115715	Eif6	1	8	NA	8	NA	2.0642e-68	8	3
73	/:ENSMUSP00000029316;/:ENSMUSP00000115876;/:ENSMUSP00000118780	Exosc8	1	6	NA	6	NA	1.6025e-53	6	2.58496
74	/:ENSMUSP00000030207;/:ENSMUSP00000102832;/:ENSMUSP00000102833;/:ENSMUSP00000121950;/:ENSMUSP00000102926;/:ENSMUSP00000026094;/:ENSMUSP00000005017	Psip1	1	13	NA	12	NA	1.2301e-46	13	3.70044
75	/:ENSMUSP00000030427	Tceb3	1	5	NA	5	NA	7.6409e-13	5	2.32193
76	/:ENSMUSP00000030547;/:ENSMUSP00000131316	Hspg2	1	5	NA	5	NA	2.7471e-09	5	2.32193
77	/:ENSMUSP00000030551;/:ENSMUSP00000116308;/:ENSMUSP00000125041	Alpl	1	5	NA	5	NA	2.0289e-13	5	2.32193
78	/:ENSMUSP00000030684;/:ENSMUSP00000101782	Gnl2	1	15	NA	15	NA	1.7221e-64	15	3.90689
79	/:ENSMUSP00000030734	Sf3a3	1	6	NA	6	NA	1.4008e-14	6	2.58496
80	/:ENSMUSP00000031364	Sdad1	1	9	NA	9	NA	5.4587e-33	9	3.16993
81	/:ENSMUSP00000031383;/:ENSMUSP00000029955;/:ENSMUSP00000129559	Ran	1	6	NA	6	NA	2.6984e-20	6	2.58496
82	/:ENSMUSP00000031383;/:ENSMUSP00000129559;/:ENSMUSP00000029955	Ran	1	8	NA	8	NA	1.4018e-23	8	3
83	/:ENSMUSP00000031637	Ndufa4	1	6	NA	6	NA	8.0394e-14	6	2.58496
84	/:ENSMUSP00000032165;/:ENSMUSP00000117925	Ruvbl1	1	13	NA	13	NA	2.8196e-61	13	3.70044
85	/:ENSMUSP00000032461;/:ENSMUSP00000116995;/:ENSMUSP00000133340;/:ENSMUSP00000134105	Tamm41	1	5	NA	4	NA	6.2185e-12	5	2.32193
86	/:ENSMUSP00000033498;/:ENSMUSP00000117340	Timm17b	1	5	NA	5	NA	1.038e-15	5	2.32193
87	/:ENSMUSP00000033673	Nono	1	11	NA	11	NA	1.1116e-41	11	3.45943
88	/:ENSMUSP00000034405;/:ENSMUSP00000111295;/:ENSMUSP00000119999;/:ENSMUSP00000121012;/:ENSMUSP00000116321	Mre11a	1	7	NA	7	NA	4.0822e-19	7	2.80735
89	/:ENSMUSP00000034441	Aars	1	6	NA	6	NA	1.2336e-18	6	2.58496
90	/:ENSMUSP00000034738;/:ENSMUSP00000126553;/:ENSMUSP00000130346;/:ENSMUSP00000109133;/:ENSMUSP00000129528	Rsl24d1	1	6	NA	6	NA	1.3094e-21	6	2.58496
91	/:ENSMUSP00000034868;/:ENSMUSP00000137649	Clk1	1	5	NA	3	NA	2.1699e-08	5	2.32193
92	/:ENSMUSP00000035457;/:ENSMUSP00000111977;/:ENSMUSP00000101473;/:ENSMUSP00000114268	Kdm1a	1	6	NA	6	NA	1.9898e-24	6	2.58496
93	/:ENSMUSP00000038011;/:ENSMUSP00000099566;/:ENSMUSP00000099565;/:ENSMUSP00000030518;/:ENSMUSP00000122077;/:ENSMUSP00000119252;/:ENSMUSP00000114973	Capzb	1	5	NA	5	NA	3.972e-17	5	2.32193
94	/:ENSMUSP00000038779;/:ENSMUSP00000122861;/:ENSMUSP00000122052	BC027231	1	7	NA	7	NA	1.4409e-13	7	2.80735
95	/:ENSMUSP00000039269;/:ENSMUSP00000112104;/:ENSMUSP00000135833;/:ENSMUSP00000135354;/:ENSMUSP00000135647;/:ENSMUSP00000095927;/:ENSMUSP00000088990;/:ENSMUSP00000135305;/:ENSMUSP00000135342;/:ENSMUSP00000135407;/:ENSMUSP00000135867;/:ENSMUSP00000135109;/:ENSMUSP00000135623;/:ENSMUSP00000134837	Hnrnpk	1	18	NA	18	NA	9.02e-131	18	4.16993
96	/:ENSMUSP00000039709	Pcm1	1	8	NA	8	NA	2.9876e-19	8	3
97	/:ENSMUSP00000041814	Lonp1	1	5	NA	5	NA	2.9116e-08	5	2.32193
98	/:ENSMUSP00000041906	Dis3	1	5	NA	5	NA	6.0024e-16	5	2.32193
99	/:ENSMUSP00000042658;/:ENSMUSP00000084609;/:ENSMUSP00000137406	Hnrnpa1	1	15	NA	15	NA	1.3396e-126	15	3.90689
100	/:ENSMUSP00000043583	Bclaf1	1	36	NA	3	NA	7.8137e-126	36	5.16993
101	/:ENSMUSP00000044677;/:ENSMUSP00000130629;/:ENSMUSP00000119823;/:ENSMUSP00000114148;/:ENSMUSP00000121941	Thoc2	1	23	NA	23	NA	1.1205e-105	23	4.52356
102	/:ENSMUSP00000045409;/:ENSMUSP00000113454	Ogt	1	5	NA	5	NA	1.4314e-16	5	2.32193
103	/:ENSMUSP00000047235;/:ENSMUSP00000119448;/:ENSMUSP00000118277	2700029M09Rik	1	5	NA	5	NA	3.9572e-19	5	2.32193
104	/:ENSMUSP00000047865	Dhx38	1	6	NA	6	NA	5.3547e-14	6	2.58496
105	/:ENSMUSP00000048036;/:ENSMUSP00000045901	Tubg1	1	6	NA	6	NA	8.2975e-28	6	2.58496
106	/:ENSMUSP00000048153;/:ENSMUSP00000110378;/:ENSMUSP00000110374;/:ENSMUSP00000125720;/:ENSMUSP00000096070;/:ENSMUSP00000118121;/:ENSMUSP00000108996;/:ENSMUSP00000063335	Rbmxl1	1	19	NA	18	NA	2.134e-80	19	4.24793
107	/:ENSMUSP00000048204;REV__/:ENSMUSP00000048204	Utp15	1	28	NA	28	NA	2.7078e-217	28	4.80735
108	/:ENSMUSP00000048383;/:ENSMUSP00000131874	Kif4	1	6	NA	6	NA	4.4059e-17	6	2.58496
109	/:ENSMUSP00000048469;/:ENSMUSP00000114141;/:ENSMUSP00000071176	Rpl10a	1	12	NA	12	NA	3.9083e-97	12	3.58496
110	/:ENSMUSP00000048486;/:ENSMUSP00000105136	Tcf20	1	8	NA	8	NA	5.3634e-16	8	3
111	/:ENSMUSP00000049007	Ctnna1	1	25	NA	20	NA	2.862e-206	25	4.64386
112	/:ENSMUSP00000049128;/:ENSMUSP00000119393;/:ENSMUSP00000067736	Cul7	1	5	NA	5	NA	3.8895e-09	5	2.32193
113	/:ENSMUSP00000051845;/:ENSMUSP00000106431	Ino80	1	5	NA	5	NA	8.1173e-14	5	2.32193
114	/:ENSMUSP00000052020	Flnb	1	10	NA	10	NA	5.5752e-35	10	3.32193
115	/:ENSMUSP00000052109	Mis18bp1	1	5	NA	5	NA	8.2114e-21	5	2.32193
116	/:ENSMUSP00000052170	Terf2ip	1	5	NA	5	NA	2.174e-28	5	2.32193
117	/:ENSMUSP00000052303;/:ENSMUSP00000102373;/:ENSMUSP00000102374;/:ENSMUSP00000118875;/:ENSMUSP00000122575	Bptf	1	16	NA	16	NA	1.6387e-65	16	4
118	/:ENSMUSP00000056719	Gtf3c1	1	6	NA	6	NA	8.3044e-11	6	2.58496
119	/:ENSMUSP00000057270;/:ENSMUSP00000120117	Zfp828	1	5	NA	5	NA	1.6437e-14	5	2.32193
120	/:ENSMUSP00000057543	Gnai2	1	5	NA	4	NA	7.8418e-10	5	2.32193
121	/:ENSMUSP00000058078;/:ENSMUSP00000103943;/:ENSMUSP00000063188	1110037F02Rik	1	6	NA	6	NA	8.5929e-17	6	2.58496
122	/:ENSMUSP00000059304;/:ENSMUSP00000114770	Tefm	1	6	NA	6	NA	1.5733e-21	6	2.58496
123	/:ENSMUSP00000059527;/:ENSMUSP00000133279	Tet1	1	5	NA	5	NA	8.8643e-12	5	2.32193
124	/:ENSMUSP00000059941;/:ENSMUSP00000121007;/:ENSMUSP00000029999;/:ENSMUSP00000103444	Polr1e	1	9	NA	9	NA	4.47e-46	9	3.16993
125	/:ENSMUSP00000060476;/:ENSMUSP00000022471;/:ENSMUSP00000022474;/:ENSMUSP00000107723;/:ENSMUSP00000107724;/:ENSMUSP00000107721;/:ENSMUSP00000087682;/:ENSMUSP00000107727;/:ENSMUSP00000123546;/:ENSMUSP00000122805;/:ENSMUSP00000115505;/:ENSMUSP00000120549;/:ENSMUSP00000119722	Pbrm1	1	16	NA	16	NA	1.2425e-52	16	4
126	/:ENSMUSP00000061923	Mcm2	1	7	NA	7	NA	1.372e-29	7	2.80735
127	/:ENSMUSP00000064261;/:ENSMUSP00000102044;/:ENSMUSP00000122655	Kif2c	1	10	NA	10	NA	4.8754e-29	10	3.32193
128	/:ENSMUSP00000066068;/:ENSMUSP00000115436;/:ENSMUSP00000122268;/:ENSMUSP00000123210;/:ENSMUSP00000132807;/:ENSMUSP00000011895	Actn4	1	17	NA	12	NA	5.6388e-81	17	4.08746
129	/:ENSMUSP00000066492;/:ENSMUSP00000115665	Nup214	1	15	NA	15	NA	2.4436e-51	15	3.90689
130	/:ENSMUSP00000066693;/:ENSMUSP00000093937;/:ENSMUSP00000108077	Myst4	1	10	NA	10	NA	1.0019e-44	10	3.32193
131	/:ENSMUSP00000069432;/:ENSMUSP00000091994	Gcn1l1	1	5	NA	5	NA	3.3881e-11	5	2.32193
132	/:ENSMUSP00000070815;/:ENSMUSP00000109653;/:ENSMUSP00000121599	Rexo4	1	15	NA	15	NA	8.8474e-34	15	3.90689
133	/:ENSMUSP00000071569;/:ENSMUSP00000136222;REV__/:ENSMUSP00000103886;REV__/:ENSMUSP00000071289	Mdn1	1	47	NA	47	NA	2.0947e-183	47	5.55459
134	/:ENSMUSP00000071715	Iqgap3	1	6	NA	6	NA	2.0629e-14	6	2.58496
135	/:ENSMUSP00000072775;/:ENSMUSP00000137195;/:ENSMUSP00000137011;/:ENSMUSP00000126069;/:ENSMUSP00000107593;/:ENSMUSP00000128163;/:ENSMUSP00000116125	Gm8991	1	22	NA	3	NA	1.8976e-112	22	4.45943
136	/:ENSMUSP00000072871;/:ENSMUSP00000083374	Ncapd3	1	5	NA	5	NA	5.456e-13	5	2.32193
137	/:ENSMUSP00000073371;/:ENSMUSP00000104652;/:ENSMUSP00000028410	Lima1	1	21	NA	21	NA	7.8116e-57	21	4.39232
138	/:ENSMUSP00000074953;/:ENSMUSP00000123673;/:ENSMUSP00000119324;/:ENSMUSP00000116363;/:ENSMUSP00000123229;/:ENSMUSP00000117696;/:ENSMUSP00000120750	Safb2	1	5	NA	5	NA	2.8642e-22	5	2.32193
139	/:ENSMUSP00000076698;/:ENSMUSP00000047683;/:ENSMUSP00000135745	Kdm2a	1	5	NA	5	NA	1.5387e-09	5	2.32193
140	/:ENSMUSP00000077019	Prpf4b	1	14	NA	14	NA	1.8146e-45	14	3.80735
141	/:ENSMUSP00000077208;/:ENSMUSP00000109667;/:ENSMUSP00000094955;/:ENSMUSP00000013931;/:ENSMUSP00000121838	Ehmt2	1	5	NA	5	NA	4.2448e-18	5	2.32193
142	/:ENSMUSP00000077482	U2surp	1	27	NA	2	NA	5.0994e-110	27	4.75489
143	/:ENSMUSP00000077984;/:ENSMUSP00000133758	Kifc5b	1	7	NA	2	NA	2.4812e-25	7	2.80735
144	/:ENSMUSP00000078853;/:ENSMUSP00000043795;/:ENSMUSP00000106401;/:ENSMUSP00000119044;/:ENSMUSP00000106400	Mga	1	8	NA	8	NA	6.7703e-24	8	3
145	/:ENSMUSP00000079727;/:ENSMUSP00000075513;/:ENSMUSP00000079045;/:ENSMUSP00000114361;/:ENSMUSP00000108095;/:ENSMUSP00000128714;/:ENSMUSP00000104188;/:ENSMUSP00000072620;/:ENSMUSP00000004378;/:ENSMUSP00000120059;/:ENSMUSP00000123688;/:ENSMUSP00000121640;/:ENSMUSP00000123695;/:ENSMUSP00000114500;/:ENSMUSP00000119112;/:ENSMUSP00000137559;/:ENSMUSP00000115726	Eno1	1	6	NA	6	NA	6.4168e-36	6	2.58496
146	/:ENSMUSP00000080278;/:ENSMUSP00000108245;/:ENSMUSP00000121697;/:ENSMUSP00000137843;/:ENSMUSP00000128797;/:ENSMUSP00000130536;/:ENSMUSP00000126297;/:ENSMUSP00000132596	Mtf2	1	11	NA	11	NA	1.2419e-40	11	3.45943
147	/:ENSMUSP00000080419;/:ENSMUSP00000090318;/:ENSMUSP00000110263;/:ENSMUSP00000110265;/:ENSMUSP00000133195;/:ENSMUSP00000126481;/:ENSMUSP00000118663	Ezh2	1	10	NA	9	NA	5.1508e-36	10	3.32193
148	/:ENSMUSP00000080523;/:ENSMUSP00000077440	Rpl32	1	5	NA	5	NA	2.4886e-33	5	2.32193
149	/:ENSMUSP00000080755;/:ENSMUSP00000114568;/:ENSMUSP00000101827;/:ENSMUSP00000081324;/:ENSMUSP00000101831;/:ENSMUSP00000095507;/:ENSMUSP00000123246;/:ENSMUSP00000115847;/:ENSMUSP00000119885;/:ENSMUSP00000101819;/:ENSMUSP00000119600;/:ENSMUSP00000117188	Macf1	1	5	NA	4	NA	8.4374e-12	5	2.32193
150	/:ENSMUSP00000081714	Plekha7	1	5	NA	5	NA	5.5596e-13	5	2.32193
151	/:ENSMUSP00000081889	Ncapg2	1	7	NA	7	NA	1.9624e-17	7	2.80735
152	/:ENSMUSP00000082816;/:ENSMUSP00000109771;/:ENSMUSP00000122854;/:ENSMUSP00000118955;/:ENSMUSP00000118232;/:ENSMUSP00000116787	Pml	1	5	NA	5	NA	1.3907e-11	5	2.32193
153	/:ENSMUSP00000083426	Aurkc	1	5	NA	5	NA	5.3129e-10	5	2.32193
154	/:ENSMUSP00000083652;/:ENSMUSP00000107584	Rfc5	1	6	NA	6	NA	2.0279e-21	6	2.58496
155	/:ENSMUSP00000084252;/:ENSMUSP00000122026;/:ENSMUSP00000116998;/:ENSMUSP00000133861;/:ENSMUSP00000133597	Polr1c	1	9	NA	9	NA	1.0414e-40	9	3.16993
156	/:ENSMUSP00000084618;/:ENSMUSP00000110286;/:ENSMUSP00000109496;/:ENSMUSP00000040694	Rbpj	1	6	NA	6	NA	3.3805e-11	6	2.58496
157	/:ENSMUSP00000084794;/:ENSMUSP00000048315;/:ENSMUSP00000099346;/:ENSMUSP00000099345	Dido1	1	8	NA	8	NA	3.3786e-23	8	3
158	/:ENSMUSP00000085650	Phf3	1	7	NA	7	NA	1.9096e-13	7	2.80735
159	/:ENSMUSP00000086788;/:ENSMUSP00000099089;/:ENSMUSP00000127573;/:ENSMUSP00000035379	Ints6	1	7	NA	7	NA	6.7597e-20	7	2.80735
160	/:ENSMUSP00000087481;/:ENSMUSP00000130547;/:ENSMUSP00000040232;/:ENSMUSP00000117282	Wapal	1	5	NA	5	NA	8.3034e-15	5	2.32193
161	/:ENSMUSP00000088370;/:ENSMUSP00000045945;/:ENSMUSP00000114570	Ppig	1	5	NA	5	NA	1.1774e-13	5	2.32193
162	/:ENSMUSP00000089540	Rbm27	1	6	NA	2	NA	1.6579e-21	6	2.58496
163	/:ENSMUSP00000092888;/:ENSMUSP00000130018	Rpl7l1	1	14	NA	14	NA	1.3728e-66	14	3.80735
164	/:ENSMUSP00000093749;/:ENSMUSP00000093748;/:ENSMUSP00000128660	Dppa4	1	8	NA	8	NA	5.3896e-28	8	3
165	/:ENSMUSP00000096525;/:ENSMUSP00000103028;/:ENSMUSP00000029563;/:ENSMUSP00000113453;/:ENSMUSP00000112969	Adar	1	6	NA	6	NA	5.9827e-33	6	2.58496
166	/:ENSMUSP00000096829;/:ENSMUSP00000122505;/:ENSMUSP00000116853	Csnk2a1	1	6	NA	6	NA	1.2314e-21	6	2.58496
167	/:ENSMUSP00000097089;/:ENSMUSP00000123028;/:ENSMUSP00000122096;/:ENSMUSP00000117778;/:ENSMUSP00000081040	Nsd1	1	16	NA	16	NA	9.6251e-46	16	4
168	/:ENSMUSP00000099137;/:ENSMUSP00000045580;/:ENSMUSP00000118940	Thoc5	1	8	NA	8	NA	1.9973e-24	8	3
169	/:ENSMUSP00000099475;/:ENSMUSP00000050220;/:ENSMUSP00000117674	Cltc	1	15	NA	15	NA	7.2069e-47	15	3.90689
170	/:ENSMUSP00000099486;/:ENSMUSP00000081133;/:ENSMUSP00000101288	Nol9	1	12	NA	12	NA	1.1652e-45	12	3.58496
171	/:ENSMUSP00000099546;/:ENSMUSP00000090563;/:ENSMUSP00000000645;/:ENSMUSP00000132149;/:ENSMUSP00000104012;/:ENSMUSP00000119839;/:ENSMUSP00000130696;/:ENSMUSP00000104013;/:ENSMUSP00000098358;/:ENSMUSP00000090560;/:ENSMUSP00000129098;/:ENSMUSP00000119574;/:ENSMUSP00000131771;/:ENSMUSP00000128487	Myo18a	1	20	NA	20	NA	1.8633e-81	20	4.32193
172	/:ENSMUSP00000099563;/:ENSMUSP00000099562;/:ENSMUSP00000070388;/:ENSMUSP00000104069;/:ENSMUSP00000121267	Myo1c	1	17	NA	17	NA	1.1486e-68	17	4.08746
173	/:ENSMUSP00000099595;/:ENSMUSP00000078670;/:ENSMUSP00000081663;/:ENSMUSP00000121108;/:ENSMUSP00000082771	Rpl11	1	13	NA	8	NA	4.8063e-93	13	3.70044
174	/:ENSMUSP00000099752;/:ENSMUSP00000121263	Cdca7	1	6	NA	5	NA	5.476e-10	6	2.58496
175	/:ENSMUSP00000099909;/:ENSMUSP00000122797;/:ENSMUSP00000137461;/:ENSMUSP00000123562;/:ENSMUSP00000123263;/:ENSMUSP00000121149;/:ENSMUSP00000120096;/:ENSMUSP00000086852;/:ENSMUSP00000080608;/:ENSMUSP00000123438;/:ENSMUSP00000104347;/:ENSMUSP00000113804;/:ENSMUSP00000117361;/:ENSMUSP00000019649;/:ENSMUSP00000114180;/:ENSMUSP00000132130;/:ENSMUSP00000080543;/:ENSMUSP00000136791	Rps27a	1	10	NA	10	NA	5.0827e-71	10	3.32193
176	/:ENSMUSP00000099934;/:ENSMUSP00000099933;/:ENSMUSP00000020538;/:ENSMUSP00000123634	Xpo1	1	7	NA	7	NA	1.3661e-31	7	2.80735
177	/:ENSMUSP00000100050;/:ENSMUSP00000027980	Mcm10	1	5	NA	5	NA	1.2435e-20	5	2.32193
178	/:ENSMUSP00000100122;/:ENSMUSP00000100118;/:ENSMUSP00000100127;/:ENSMUSP00000100137;/:ENSMUSP00000132003;/:ENSMUSP00000100175;/:ENSMUSP00000100115	AC140374.1	1	5	NA	5	NA	3.7944e-46	5	2.32193
179	/:ENSMUSP00000100206	Igkc	1	11	NA	11	NA	3.4146e-120	11	3.45943
180	/:ENSMUSP00000100516;/:ENSMUSP00000073880;/:ENSMUSP00000136779	Gm9493	1	12	NA	12	NA	3.853e-70	12	3.58496
181	/:ENSMUSP00000101404	Prdm2	1	5	NA	5	NA	6.0001e-14	5	2.32193
182	/:ENSMUSP00000101451;/:ENSMUSP00000095447;/:ENSMUSP00000132614;/:ENSMUSP00000101453;/:ENSMUSP00000101452;/:ENSMUSP00000030541;/:ENSMUSP00000122005;/:ENSMUSP00000117216;/:ENSMUSP00000120587;/:ENSMUSP00000118913	Hp1bp3	1	6	NA	6	NA	4.2713e-17	6	2.58496
183	/:ENSMUSP00000101466;/:ENSMUSP00000055016;/:ENSMUSP00000101465;/:ENSMUSP00000118081;/:ENSMUSP00000117989;/:ENSMUSP00000115526;/:ENSMUSP00000118084;/:ENSMUSP00000123154;/:ENSMUSP00000119691	Usp48	1	6	NA	6	NA	3.9456e-39	6	2.58496
184	/:ENSMUSP00000101487;/:ENSMUSP00000081906;/:ENSMUSP00000125003;/:ENSMUSP00000030613;/:ENSMUSP00000120952;/:ENSMUSP00000125477;/:ENSMUSP00000122754;/:ENSMUSP00000124450	Srrm1	1	26	NA	26	NA	8.8338e-186	26	4.70044
185	/:ENSMUSP00000101571;/:ENSMUSP00000081271;/:ENSMUSP00000030726;/:ENSMUSP00000120701	Rcc1	1	7	NA	7	NA	4.1019e-40	7	2.80735
186	/:ENSMUSP00000102890;/:ENSMUSP00000102887;/:ENSMUSP00000102891;/:ENSMUSP00000037523;/:ENSMUSP00000122492	Pogz	1	18	NA	18	NA	6.679e-79	18	4.16993
187	/:ENSMUSP00000103048;/:ENSMUSP00000103046;/:ENSMUSP00000103044	Aen	1	5	NA	5	NA	1.0597e-24	5	2.32193
188	/:ENSMUSP00000103163;/:ENSMUSP00000103162;/:ENSMUSP00000003203;/:ENSMUSP00000036013;/:ENSMUSP00000122973;/:ENSMUSP00000117234;/:ENSMUSP00000030814;/:ENSMUSP00000026415;/:ENSMUSP00000006911;/:ENSMUSP00000134251;/:ENSMUSP00000126024;/:ENSMUSP00000026416;/:ENSMUSP00000111111;/:ENSMUSP00000111110;/:ENSMUSP00000109886;/:ENSMUSP00000124680;/:ENSMUSP00000111112;/:ENSMUSP00000107981;/:ENSMUSP00000027697;…	Cdk12	1	8	NA	7	NA	2.3672e-19	8	3
189	/:ENSMUSP00000103361;/:ENSMUSP00000072416;/:ENSMUSP00000103362;/:ENSMUSP00000090441;/:ENSMUSP00000099448;/:ENSMUSP00000121772;/:ENSMUSP00000033070	Myst2	1	23	NA	22	NA	2.2076e-179	23	4.52356
190	/:ENSMUSP00000103523;/:ENSMUSP00000056785;/:ENSMUSP00000134421	Nup62	1	7	NA	7	NA	3.3501e-25	7	2.80735
191	/:ENSMUSP00000103874;/:ENSMUSP00000017694	Atad5	1	8	NA	8	NA	1.5659e-29	8	3
192	/:ENSMUSP00000103876;/:ENSMUSP00000046643	Utp6	1	27	NA	27	NA	3.7376e-152	27	4.75489
193	/:ENSMUSP00000104167;/:ENSMUSP00000136051;/:ENSMUSP00000136913	Dhx33	1	10	NA	10	NA	8.9974e-30	10	3.32193
194	/:ENSMUSP00000104306;/:ENSMUSP00000021277	Aurkb	1	5	NA	5	NA	1.1967e-14	5	2.32193
195	/:ENSMUSP00000104358;/:ENSMUSP00000044924	Dhrs7b	1	5	NA	5	NA	2.5755e-18	5	2.32193
196	/:ENSMUSP00000104466;/:ENSMUSP00000076294;/:ENSMUSP00000077509;/:ENSMUSP00000090048;/:ENSMUSP00000101051;/:ENSMUSP00000129465;/:ENSMUSP00000001148	Pcbp2	1	9	NA	8	NA	6.792e-47	9	3.16993
197	/:ENSMUSP00000104700;/:ENSMUSP00000038744	Skp1a	1	5	NA	5	NA	1.6769e-21	5	2.32193
198	/:ENSMUSP00000105007;/:ENSMUSP00000086300;/:ENSMUSP00000105006	Brd1	1	7	NA	6	NA	8.557e-12	7	2.80735
199	/:ENSMUSP00000105323;/:ENSMUSP00000058105;/:ENSMUSP00000112090;/:ENSMUSP00000029120;/:ENSMUSP00000119126;/:ENSMUSP00000114185;/:ENSMUSP00000119108	C130057N11Rik	1	16	NA	16	NA	3.5348e-61	16	4
200	/:ENSMUSP00000106095;/:ENSMUSP00000106093;/:ENSMUSP00000106082;/:ENSMUSP00000100738;/:ENSMUSP00000100047;/:ENSMUSP00000097294;/:ENSMUSP00000089350;/:ENSMUSP00000089301;/:ENSMUSP00000106099;/:ENSMUSP00000106085;/:ENSMUSP00000135427;/:ENSMUSP00000106102;/:ENSMUSP00000089296;/:ENSMUSP00000078239;/:ENSMUSP00000077290;/:ENSMUSP00000061247;/:ENSMUSP00000018246;/:ENSMUSP00000136792;/:ENSMUSP00000089343;…	Hist1h2bq	1	16	NA	5	NA	2.8695e-118	16	4
201	/:ENSMUSP00000106207;/:ENSMUSP00000106203;/:ENSMUSP00000047543;/:ENSMUSP00000106201	Ctdspl2	1	6	NA	6	NA	5.1943e-15	6	2.58496
202	/:ENSMUSP00000106506;/:ENSMUSP00000106507;/:ENSMUSP00000077756;/:ENSMUSP00000106508;/:ENSMUSP00000056655;/:ENSMUSP00000119587;/:ENSMUSP00000098086;/:ENSMUSP00000119582;/:ENSMUSP00000116364;/:ENSMUSP00000117679;/:ENSMUSP00000114869;/:ENSMUSP00000122785;/:ENSMUSP00000114488	Sun1	1	10	NA	10	NA	7.0656e-29	10	3.32193
203	/:ENSMUSP00000106777;/:ENSMUSP00000028607;/:ENSMUSP00000114423	Caprin1	1	7	NA	7	NA	7.0626e-30	7	2.80735
204	/:ENSMUSP00000106801;/:ENSMUSP00000064466	Pom121	1	8	NA	8	NA	4.855e-24	8	3
205	/:ENSMUSP00000107109;/:ENSMUSP00000022793;/:ENSMUSP00000114546;/:ENSMUSP00000022794;/:ENSMUSP00000125776;/:ENSMUSP00000122003;/:ENSMUSP00000118069;/:ENSMUSP00000119080;/:ENSMUSP00000116664;/:ENSMUSP00000119326;/:ENSMUSP00000117210	Acin1	1	19	NA	19	NA	7.5379e-69	19	4.24793
206	/:ENSMUSP00000107449;/:ENSMUSP00000107450;/:ENSMUSP00000107452;/:ENSMUSP00000064947;/:ENSMUSP00000107455;/:ENSMUSP00000137026;/:ENSMUSP00000137022;/:ENSMUSP00000136546;/:ENSMUSP00000135979;/:ENSMUSP00000097534;/:ENSMUSP00000097531;/:ENSMUSP00000097530;/:ENSMUSP00000136971;/:ENSMUSP00000136916;/:ENSMUSP00000136590;/:ENSMUSP00000136244;/:ENSMUSP00000136120;/:ENSMUSP00000135969;/:ENSMUSP00000122338	Cwc22	1	14	NA	14	NA	2.0557e-36	14	3.80735
207	/:ENSMUSP00000107599;/:ENSMUSP00000107600;/:ENSMUSP00000035057;/:ENSMUSP00000086094;/:ENSMUSP00000107597;/:ENSMUSP00000026433;/:ENSMUSP00000096734;/:ENSMUSP00000100868	Smarcc1	1	9	NA	9	NA	6.6311e-23	9	3.16993
208	/:ENSMUSP00000107817;/:ENSMUSP00000038138;/:ENSMUSP00000107816;/:ENSMUSP00000061095;/:ENSMUSP00000108207;/:ENSMUSP00000108203;/:ENSMUSP00000080814	Kdm5b	1	25	NA	25	NA	3.6538e-130	25	4.64386
209	/:ENSMUSP00000107927;/:ENSMUSP00000123795	Lrpprc	1	11	NA	11	NA	4.867e-24	11	3.45943
210	/:ENSMUSP00000107969;/:ENSMUSP00000107968;/:ENSMUSP00000107971;/:ENSMUSP00000068931;/:ENSMUSP00000135752;/:ENSMUSP00000134775	Mta3	1	9	NA	6	NA	1.2258e-105	9	3.16993
211	/:ENSMUSP00000108011;/:ENSMUSP00000060054;/:ENSMUSP00000108009;/:ENSMUSP00000120704;/:ENSMUSP00000132600;/:ENSMUSP00000005175;/:ENSMUSP00000030775;/:ENSMUSP00000122137;/:ENSMUSP00000090649;/:ENSMUSP00000104301	Chd4	1	53	NA	53	NA	2.3712e-285	53	5.72792
212	/:ENSMUSP00000108306;/:ENSMUSP00000098556;/:ENSMUSP00000118542	Cecr2	1	7	NA	7	NA	4.1917e-28	7	2.80735
213	/:ENSMUSP00000108311;/:ENSMUSP00000026297;/:ENSMUSP00000117281	Gnl3l	1	9	NA	9	NA	1.1116e-35	9	3.16993
214	/:ENSMUSP00000108661;/:ENSMUSP00000108662;/:ENSMUSP00000001258;/:ENSMUSP00000125830	Uhrf1	1	26	NA	25	NA	2.5695e-149	26	4.70044
215	/:ENSMUSP00000108662;/:ENSMUSP00000001258;/:ENSMUSP00000108661;/:ENSMUSP00000125830	Uhrf1	1	24	NA	23	NA	1.0139e-131	24	4.58496
216	/:ENSMUSP00000109110;/:ENSMUSP00000053474;/:ENSMUSP00000117970;/:ENSMUSP00000120241;/:ENSMUSP00000119469;/:ENSMUSP00000123589	Fubp3	1	16	NA	16	NA	1.8736e-59	16	4
217	/:ENSMUSP00000109115;/:ENSMUSP00000109117;/:ENSMUSP00000109116;/:ENSMUSP00000121309;/:ENSMUSP00000114438;/:ENSMUSP00000109113	Sf1	1	6	NA	6	NA	1.5139e-12	6	2.58496
218	/:ENSMUSP00000109129;/:ENSMUSP00000109132;/:ENSMUSP00000109128;/:ENSMUSP00000078306;/:ENSMUSP00000058149;/:ENSMUSP00000109131;/:ENSMUSP00000109130;/:ENSMUSP00000077272;/:ENSMUSP00000128607;/:ENSMUSP00000126655	Men1	1	7	NA	7	NA	3.5588e-36	7	2.80735
219	/:ENSMUSP00000109163;/:ENSMUSP00000079059;/:ENSMUSP00000109164;/:ENSMUSP00000113611;/:ENSMUSP00000109162;/:ENSMUSP00000113410;/:ENSMUSP00000113995	Fip1l1	1	7	NA	7	NA	8.9921e-31	7	2.80735
220	/:ENSMUSP00000109203;/:ENSMUSP00000121416;/:ENSMUSP00000123085;/:ENSMUSP00000122034;/:ENSMUSP00000120246;/:ENSMUSP00000098863;/:ENSMUSP00000121291;/:ENSMUSP00000122875	Atrx	1	13	NA	13	NA	6.2549e-32	13	3.70044
221	/:ENSMUSP00000109237;/:ENSMUSP00000126726;/:ENSMUSP00000038368	Copg	1	6	NA	6	NA	1.4901e-14	6	2.58496
222	/:ENSMUSP00000109460;/:ENSMUSP00000097101;/:ENSMUSP00000023631;/:ENSMUSP00000117066;/:ENSMUSP00000122457;/:ENSMUSP00000118327;/:ENSMUSP00000109458;/:ENSMUSP00000121141;/:ENSMUSP00000118423	Brwd1	1	7	NA	7	NA	2.1434e-44	7	2.80735
223	/:ENSMUSP00000109670;/:ENSMUSP00000113129;/:ENSMUSP00000122320;/:ENSMUSP00000109671;/:ENSMUSP00000112453;/:ENSMUSP00000113615	Son	1	8	NA	8	NA	1.4654e-22	8	3
224	/:ENSMUSP00000109741;/:ENSMUSP00000084791;/:ENSMUSP00000122153;/:ENSMUSP00000121320;/:ENSMUSP00000122486;/:ENSMUSP00000121204;/:ENSMUSP00000118035;/:ENSMUSP00000118337;/:ENSMUSP00000114506	Lyar	1	21	NA	21	NA	5.0208e-162	21	4.39232
225	/:ENSMUSP00000109880;/:ENSMUSP00000025193;/:ENSMUSP00000092990;/:ENSMUSP00000117359;/:ENSMUSP00000134608;/:ENSMUSP00000128835	Brd2	1	10	NA	9	NA	1.5711e-28	10	3.32193
226	/:ENSMUSP00000109938;/:ENSMUSP00000098997;/:ENSMUSP00000033699;/:ENSMUSP00000121082;/:ENSMUSP00000123278;/:ENSMUSP00000116758;/:ENSMUSP00000114827;/:ENSMUSP00000117324	Flna	1	29	NA	28	NA	8.4301e-96	29	4.85798
227	/:ENSMUSP00000110001;/:ENSMUSP00000134572;/:ENSMUSP00000077984;/:ENSMUSP00000133758	Kifc1	1	7	NA	7	NA	1.7988e-15	7	2.80735
228	/:ENSMUSP00000110075;/:ENSMUSP00000046077;/:ENSMUSP00000088906;/:ENSMUSP00000100002;/:ENSMUSP00000119057;/:ENSMUSP00000110061;/:ENSMUSP00000123187	Ehmt1	1	5	NA	4	NA	3.9454e-08	5	2.32193
229	/:ENSMUSP00000110184;/:ENSMUSP00000110188;/:ENSMUSP00000040447;/:ENSMUSP00000018561;/:ENSMUSP00000114603;/:ENSMUSP00000078540	Myo1b	1	11	NA	11	NA	8.672e-75	11	3.45943
230	/:ENSMUSP00000110301;/:ENSMUSP00000110304;/:ENSMUSP00000110305;/:ENSMUSP00000085906;/:ENSMUSP00000110302;/:ENSMUSP00000110303	Fmr1	1	5	NA	5	NA	7.1878e-30	5	2.32193
231	/:ENSMUSP00000110546;/:ENSMUSP00000110547;/:ENSMUSP00000116368;/:ENSMUSP00000116508;/:ENSMUSP00000026887;/:ENSMUSP00000123100;/:ENSMUSP00000117182	Atp5c1	1	5	NA	5	NA	4.4244e-14	5	2.32193
232	/:ENSMUSP00000110590;/:ENSMUSP00000072138;/:ENSMUSP00000086288;/:ENSMUSP00000075933;/:ENSMUSP00000056340;/:ENSMUSP00000096175	Zfp280c	1	5	NA	5	NA	2.0463e-15	5	2.32193
233	/:ENSMUSP00000110771;/:ENSMUSP00000059276;/:ENSMUSP00000016681;/:ENSMUSP00000136083;/:ENSMUSP00000112525;/:ENSMUSP00000016680	Cul4b	1	6	NA	6	NA	1.2975e-18	6	2.58496
234	/:ENSMUSP00000110810;/:ENSMUSP00000110813;/:ENSMUSP00000100056;/:ENSMUSP00000067667;/:ENSMUSP00000115567	Tmem209	1	11	NA	11	NA	5.9204e-47	11	3.45943
235	/:ENSMUSP00000111074;/:ENSMUSP00000065770	Ilf3	1	19	NA	17	NA	5.3949e-76	19	4.24793
236	/:ENSMUSP00000112081;/:ENSMUSP00000029171	Rpn2	1	9	NA	9	NA	9.3755e-89	9	3.16993
237	/:ENSMUSP00000112104;/:ENSMUSP00000039269;/:ENSMUSP00000135647;/:ENSMUSP00000135833;/:ENSMUSP00000135354;/:ENSMUSP00000095927;/:ENSMUSP00000135305;/:ENSMUSP00000088990;/:ENSMUSP00000135342;/:ENSMUSP00000135407;/:ENSMUSP00000135109;/:ENSMUSP00000135867;/:ENSMUSP00000135623;/:ENSMUSP00000134837	Hnrnpk	1	19	NA	19	NA	2.5711e-162	19	4.24793
238	/:ENSMUSP00000112428;/:ENSMUSP00000120574;/:ENSMUSP00000046465	Leng8	1	6	NA	6	NA	7.1706e-16	6	2.58496
239	/:ENSMUSP00000112860;/:ENSMUSP00000117960	Lsg1	1	8	NA	8	NA	7.958e-47	8	3
240	/:ENSMUSP00000113063;/:ENSMUSP00000031859;/:ENSMUSP00000114001	Trim24	1	8	NA	8	NA	2.9573e-37	8	3
241	/:ENSMUSP00000113093;/:ENSMUSP00000029699;/:ENSMUSP00000040265;/:ENSMUSP00000120784	Lmna	1	5	NA	5	NA	4.3694e-09	5	2.32193
242	/:ENSMUSP00000113157;/:ENSMUSP00000120837	Cbx5	1	15	NA	14	NA	8.2334e-122	15	3.90689
243	/:ENSMUSP00000113184;/:ENSMUSP00000020099;/:ENSMUSP00000119085	Cdk1	1	5	NA	5	NA	7.7634e-16	5	2.32193
244	/:ENSMUSP00000113386;/:ENSMUSP00000093255;/:ENSMUSP00000116748;/:ENSMUSP00000118987;/:ENSMUSP00000120876;/:ENSMUSP00000111171;/:ENSMUSP00000114341;/:ENSMUSP00000112460;/:ENSMUSP00000113757;/:ENSMUSP00000112559	Zscan10	1	9	NA	9	NA	4.7108e-29	9	3.16993
245	/:ENSMUSP00000113388	Atm	1	5	NA	5	NA	2.7686e-09	5	2.32193
246	/:ENSMUSP00000113704;/:ENSMUSP00000109399;/:ENSMUSP00000127859;/:ENSMUSP00000113391;/:ENSMUSP00000115577	Rpl9	1	12	NA	12	NA	2.0917e-113	12	3.58496
247	/:ENSMUSP00000113722;/:ENSMUSP00000015800;/:ENSMUSP00000079306;/:ENSMUSP00000117285;/:ENSMUSP00000114081;/:ENSMUSP00000007248;/:ENSMUSP00000137196;/:ENSMUSP00000084586;/:ENSMUSP00000133815;/:ENSMUSP00000128525	Hspa8	1	24	NA	22	NA	1.6642e-144	24	4.58496
248	/:ENSMUSP00000113940;/:ENSMUSP00000099979;/:ENSMUSP00000114228	Smc2	1	6	NA	6	NA	1.8402e-12	6	2.58496
249	/:ENSMUSP00000113942;/:ENSMUSP00000113213;/:ENSMUSP00000073289;/:ENSMUSP00000138081;/:ENSMUSP00000100794;/:ENSMUSP00000128187;/:ENSMUSP00000092698;/:ENSMUSP00000050698;/:ENSMUSP00000111893;/:ENSMUSP00000074317	Gapdh	1	12	NA	12	NA	1.1706e-78	12	3.58496
250	/:ENSMUSP00000113951;/:ENSMUSP00000039133;/:ENSMUSP00000113000;/:ENSMUSP00000122491	Ythdc1	1	8	NA	8	NA	3.365e-16	8	3
251	/:ENSMUSP00000116252;/:ENSMUSP00000103351;/:ENSMUSP00000117417;/:ENSMUSP00000122595	Grwd1	1	15	NA	15	NA	2.8363e-99	15	3.90689
252	/:ENSMUSP00000116998;/:ENSMUSP00000084252;/:ENSMUSP00000133861;/:ENSMUSP00000122026;/:ENSMUSP00000133597	Polr1c	1	6	NA	6	NA	1.8408e-15	6	2.58496
253	/:ENSMUSP00000117030;/:ENSMUSP00000021614;/:ENSMUSP00000115313;/:ENSMUSP00000114439	Pfkp	1	6	NA	6	NA	1.7091e-15	6	2.58496
254	/:ENSMUSP00000118752;/:ENSMUSP00000029643;/:ENSMUSP00000115191	Gar1	1	9	NA	9	NA	5.0297e-28	9	3.16993
255	/:ENSMUSP00000118770;/:ENSMUSP00000043519	Exosc2	1	5	NA	5	NA	3.4164e-18	5	2.32193
256	/:ENSMUSP00000118911;/:ENSMUSP00000117207;/:ENSMUSP00000119251;/:ENSMUSP00000114992;/:ENSMUSP00000119917	Zfr	1	11	NA	11	NA	1.3073e-39	11	3.45943
257	/:ENSMUSP00000119044;/:ENSMUSP00000078853;/:ENSMUSP00000043795;/:ENSMUSP00000106401;/:ENSMUSP00000106400	Mga	1	13	NA	13	NA	5.3019e-38	13	3.70044
258	/:ENSMUSP00000119080;/:ENSMUSP00000107109;/:ENSMUSP00000022793;/:ENSMUSP00000116664;/:ENSMUSP00000114546;/:ENSMUSP00000022794;/:ENSMUSP00000125776;/:ENSMUSP00000122003;/:ENSMUSP00000118069;/:ENSMUSP00000119326;/:ENSMUSP00000117210	Acin1	1	19	NA	19	NA	1.0594e-74	19	4.24793
259	/:ENSMUSP00000119261;/:ENSMUSP00000050603;/:ENSMUSP00000124157;/:ENSMUSP00000124832	Utp23	1	5	NA	5	NA	2.5693e-35	5	2.32193
260	/:ENSMUSP00000119287;/:ENSMUSP00000122242;/:ENSMUSP00000115223;/:ENSMUSP00000119803;/:ENSMUSP00000115078;/:ENSMUSP00000025079;/:ENSMUSP00000121972	Svil	1	9	NA	9	NA	1.3912e-20	9	3.16993
261	/:ENSMUSP00000119603;/:ENSMUSP00000047536	Phb	1	8	NA	8	NA	3.7803e-52	8	3
262	/:ENSMUSP00000120125;/:ENSMUSP00000113465;/:ENSMUSP00000025746	Dpf2	1	5	NA	5	NA	1.7054e-64	5	2.32193
263	/:ENSMUSP00000120365;/:ENSMUSP00000137180	Tmem48	1	12	NA	12	NA	7.0623e-60	12	3.58496
264	/:ENSMUSP00000120414;/:ENSMUSP00000103982;/:ENSMUSP00000103983;/:ENSMUSP00000037808;/:ENSMUSP00000104504	Ythdf2	1	5	NA	5	NA	1.2535e-07	5	2.32193
265	/:ENSMUSP00000120444;/:ENSMUSP00000116028;/:ENSMUSP00000117493;/:ENSMUSP00000121158;/:ENSMUSP00000122773;/:ENSMUSP00000114803;/:ENSMUSP00000118881;/:ENSMUSP00000042229	Myo5a	1	6	NA	5	NA	7.9536e-12	6	2.58496
266	/:ENSMUSP00000120595;/:ENSMUSP00000103553;/:ENSMUSP00000133517;/:ENSMUSP00000114549;/:ENSMUSP00000128190	Srsf1	1	18	NA	17	NA	1.9694e-67	18	4.16993
267	/:ENSMUSP00000120974;/:ENSMUSP00000040724;/:ENSMUSP00000116205;/:ENSMUSP00000115460	Stag1	1	5	NA	4	NA	9.1174e-11	5	2.32193
268	/:ENSMUSP00000121007;/:ENSMUSP00000029999;/:ENSMUSP00000103444;/:ENSMUSP00000059941	Polr1e	1	8	NA	8	NA	3.0026e-37	8	3
269	/:ENSMUSP00000121851;/:ENSMUSP00000107092;/:ENSMUSP00000118566;/:ENSMUSP00000107093	Mtch2	1	9	NA	9	NA	6.5477e-45	9	3.16993
270	/:ENSMUSP00000122021;/:ENSMUSP00000042544;/:ENSMUSP00000098035;/:ENSMUSP00000091668	Trrap	1	5	NA	5	NA	6.5731e-11	5	2.32193
271	/:ENSMUSP00000122320;/:ENSMUSP00000109671;/:ENSMUSP00000112453;/:ENSMUSP00000113129;/:ENSMUSP00000109670;/:ENSMUSP00000113615;/:ENSMUSP00000122544	Son	1	13	NA	13	NA	9.9432e-43	13	3.70044
272	/:ENSMUSP00000122995;/:ENSMUSP00000087184;/:ENSMUSP00000118494;/:ENSMUSP00000123240;/:ENSMUSP00000042291	Chd8	1	9	NA	8	NA	7.7443e-21	9	3.16993
273	/:ENSMUSP00000123412;/:ENSMUSP00000116398;/:ENSMUSP00000024846;/:ENSMUSP00000114712;/:ENSMUSP00000085913;/:ENSMUSP00000119491	Myl12a	1	7	NA	2	NA	3.3302e-84	7	2.80735
274	/:ENSMUSP00000124335;/:ENSMUSP00000001565;/:ENSMUSP00000124683;/:ENSMUSP00000124458;/:ENSMUSP00000124060;/:ENSMUSP00000124103	Gtf2h4	1	5	NA	5	NA	3.3072e-39	5	2.32193
275	/:ENSMUSP00000124950;/:ENSMUSP00000015892;/:ENSMUSP00000124302	Prpf3	1	7	NA	7	NA	6.7039e-20	7	2.80735
276	/:ENSMUSP00000125039;/:ENSMUSP00000125374;/:ENSMUSP00000124809;/:ENSMUSP00000066715	Mosc2	1	5	NA	5	NA	2.2327e-16	5	2.32193
277	/:ENSMUSP00000125297;/:ENSMUSP00000023407;/:ENSMUSP00000112899;/:ENSMUSP00000112950;/:ENSMUSP00000121743	Mina	1	5	NA	5	NA	1.2861e-16	5	2.32193
278	/:ENSMUSP00000126068;/:ENSMUSP00000071765;/:ENSMUSP00000074383;/:ENSMUSP00000126526;/:ENSMUSP00000023226;/:ENSMUSP00000057158;/:ENSMUSP00000072478;/:ENSMUSP00000087037;/:ENSMUSP00000075772;/:ENSMUSP00000073124;/:ENSMUSP00000129543;/:ENSMUSP00000127261;/:ENSMUSP00000079668;/:ENSMUSP00000130048;/:ENSMUSP00000127253;/:ENSMUSP00000130915;/:ENSMUSP00000127867;/:ENSMUSP00000126936;/:ENSMUSP00000126912	Plec	1	44	NA	44	NA	2.38e-136	44	5.45943
279	/:ENSMUSP00000127058;/:ENSMUSP00000076971;/:ENSMUSP00000121639	Ssrp1	1	27	NA	27	NA	3.6748e-219	27	4.75489
280	/:ENSMUSP00000127571;/:ENSMUSP00000117847;/:ENSMUSP00000116384;/:ENSMUSP00000115633;/:ENSMUSP00000123664	Cdca2	1	5	NA	5	NA	9.1563e-10	5	2.32193
281	/:ENSMUSP00000127783;/:ENSMUSP00000126192;/:ENSMUSP00000093109;/:ENSMUSP00000059481;/:ENSMUSP00000128449;/:ENSMUSP00000132383;/:ENSMUSP00000130749;/:ENSMUSP00000127507;/:ENSMUSP00000122138;/:ENSMUSP00000133886	Ptbp1	1	20	NA	18	NA	7.0031e-170	20	4.32193
282	/:ENSMUSP00000128595;/:ENSMUSP00000129957;/:ENSMUSP00000130990;/:ENSMUSP00000130720;/:ENSMUSP00000131867;/:ENSMUSP00000087620;/:ENSMUSP00000006053;/:ENSMUSP00000129074;/:ENSMUSP00000133249;/:ENSMUSP00000132279;/:ENSMUSP00000125819;/:ENSMUSP00000130570;/:ENSMUSP00000126998;/:ENSMUSP00000126093;/:ENSMUSP00000131560	Smpd4	1	6	NA	6	NA	1.2807e-23	6	2.58496
283	/:ENSMUSP00000128891;/:ENSMUSP00000122447;/:ENSMUSP00000118318;/:ENSMUSP00000119153;/:ENSMUSP00000114485;/:ENSMUSP00000116711	Mllt4	1	8	NA	8	NA	3.3613e-18	8	3
284	/:ENSMUSP00000128995;/:ENSMUSP00000055602;/:ENSMUSP00000132902;/:ENSMUSP00000126939;/:ENSMUSP00000128291	Zfp106	1	14	NA	14	NA	4.8076e-51	14	3.80735
285	/:ENSMUSP00000129072;/:ENSMUSP00000073175;/:ENSMUSP00000098576;/:ENSMUSP00000119329;/:ENSMUSP00000074560	Rpl26	1	11	NA	11	NA	2.1317e-30	11	3.45943
286	/:ENSMUSP00000129957;/:ENSMUSP00000130990;/:ENSMUSP00000130720;/:ENSMUSP00000131867;/:ENSMUSP00000087620;/:ENSMUSP00000006053;/:ENSMUSP00000128595;/:ENSMUSP00000129074;/:ENSMUSP00000133249;/:ENSMUSP00000132279;/:ENSMUSP00000125819;/:ENSMUSP00000130570;/:ENSMUSP00000126998;/:ENSMUSP00000126093;/:ENSMUSP00000129995;/:ENSMUSP00000131560	Smpd4	1	8	NA	8	NA	4.1718e-27	8	3
287	/:ENSMUSP00000129983;/:ENSMUSP00000002790;/:ENSMUSP00000128376;/:ENSMUSP00000126757	Cse1l	1	5	NA	5	NA	5.5187e-17	5	2.32193
288	/:ENSMUSP00000130304;/:ENSMUSP00000050336	Ckap4	1	7	NA	7	NA	1.0372e-63	7	2.80735
289	/:ENSMUSP00000130641;/:ENSMUSP00000126601;/:ENSMUSP00000045044;/:ENSMUSP00000130221;/:ENSMUSP00000128956;/:ENSMUSP00000126718	Sin3a	1	6	NA	6	NA	2.8774e-21	6	2.58496
290	/:ENSMUSP00000130678;/:ENSMUSP00000108217;/:ENSMUSP00000098362;/:ENSMUSP00000079163;/:ENSMUSP00000078388;/:ENSMUSP00000131518;/:ENSMUSP00000119852	Gm10020	1	11	NA	11	NA	2.6945e-63	11	3.45943
291	/:ENSMUSP00000130739;/:ENSMUSP00000048056;/:ENSMUSP00000129372;/:ENSMUSP00000130673;/:ENSMUSP00000111507;/:ENSMUSP00000049970	Rbfox2	1	5	NA	5	NA	4.6941e-18	5	2.32193
292	/:ENSMUSP00000130739;/:ENSMUSP00000129372;/:ENSMUSP00000130673;/:ENSMUSP00000048056;/:ENSMUSP00000111507;/:ENSMUSP00000049970;/:ENSMUSP00000119255;/:ENSMUSP00000101885;/:ENSMUSP00000099312;/:ENSMUSP00000113987;/:ENSMUSP00000069598;/:ENSMUSP00000113636;/:ENSMUSP00000017576	Rbfox2	1	5	NA	5	NA	7.1107e-18	5	2.32193
293	/:ENSMUSP00000130789;/:ENSMUSP00000031049;/:ENSMUSP00000133354;/:ENSMUSP00000013773;/:ENSMUSP00000110293	Cad	1	5	NA	5	NA	5.3165e-08	5	2.32193
294	/:ENSMUSP00000131441;/:ENSMUSP00000128152;/:ENSMUSP00000127113;/:ENSMUSP00000026865	Phf17	1	30	NA	30	NA	1.8397e-179	30	4.90689
295	/:ENSMUSP00000132222;/:ENSMUSP00000105435;/:ENSMUSP00000019576;/:ENSMUSP00000116101;/:ENSMUSP00000133705	Ddx39	1	7	NA	3	NA	2.0037e-17	7	2.80735
296	/:ENSMUSP00000133092;/:ENSMUSP00000131474;/:ENSMUSP00000092502;/:ENSMUSP00000114529;/:ENSMUSP00000120715;/:ENSMUSP00000093124;/:ENSMUSP00000100598;/:ENSMUSP00000126334;/:ENSMUSP00000136275;/:ENSMUSP00000132241;/:ENSMUSP00000071402;/:ENSMUSP00000136183;/:ENSMUSP00000110610	Gm8841	1	14	NA	14	NA	8.2255e-80	14	3.80735
297	/:ENSMUSP00000133245;/:ENSMUSP00000097078	Ddx46	1	17	NA	17	NA	4.0414e-52	17	4.08746
298	/:ENSMUSP00000133478;/:ENSMUSP00000039757	Baz1a	1	18	NA	18	NA	4.5869e-74	18	4.16993
299	/:ENSMUSP00000133543;/:ENSMUSP00000106817;/:ENSMUSP00000134009;/:ENSMUSP00000020991;/:ENSMUSP00000134529;/:ENSMUSP00000133869;/:ENSMUSP00000134567;/:ENSMUSP00000134492;/:ENSMUSP00000134480;/:ENSMUSP00000134496	Dnmt3a	1	24	NA	23	NA	4.1382e-126	24	4.58496
300	/:ENSMUSP00000133888;/:ENSMUSP00000025292	Dhx16	1	5	NA	5	NA	5.0055e-15	5	2.32193
301	/:ENSMUSP00000133922;/:ENSMUSP00000034707;/:ENSMUSP00000096547;/:ENSMUSP00000133535;/:ENSMUSP00000025862;/:ENSMUSP00000135784;/:ENSMUSP00000135017;/:ENSMUSP00000097135;/:ENSMUSP00000135042;/:ENSMUSP00000134995;/:ENSMUSP00000135800;/:ENSMUSP00000108256;/:ENSMUSP00000135412;/:ENSMUSP00000134914;/:ENSMUSP00000135248;/:ENSMUSP00000063817	Smarca4	1	23	NA	23	NA	5.0587e-144	23	4.52356
302	/:ENSMUSP00000134023;/:ENSMUSP00000133525;/:ENSMUSP00000022293;/:ENSMUSP00000115560;/:ENSMUSP00000123032	Vdac2	1	8	NA	8	NA	1.3563e-33	8	3
303	/:ENSMUSP00000134035;/:ENSMUSP00000133969;/:ENSMUSP00000133489;/:ENSMUSP00000133444;/:ENSMUSP00000133740;/:ENSMUSP00000080714;/:ENSMUSP00000134440;/:ENSMUSP00000106892;/:ENSMUSP00000133566;/:ENSMUSP00000049625;/:ENSMUSP00000134111;/:ENSMUSP00000133435	Gtf2i	1	8	NA	8	NA	7.866e-45	8	3
304	/:ENSMUSP00000134077;/:ENSMUSP00000133327;/:ENSMUSP00000027475;/:ENSMUSP00000133392;/:ENSMUSP00000129046;/:ENSMUSP00000134193	Gigyf2	1	5	NA	5	NA	3.1284e-10	5	2.32193
305	/:ENSMUSP00000134506;/:ENSMUSP00000134071;/:ENSMUSP00000063744;/:ENSMUSP00000134722;/:ENSMUSP00000133649;/:ENSMUSP00000133716;/:ENSMUSP00000133343;/:ENSMUSP00000134342;/:ENSMUSP00000133292;/:ENSMUSP00000133829	Syncrip	1	12	NA	8	NA	2.6063e-54	12	3.58496
306	/:ENSMUSP00000134743;/:ENSMUSP00000017622;/:ENSMUSP00000090761;/:ENSMUSP00000135438;/:ENSMUSP00000135055;/:ENSMUSP00000135014	Zc3h18	1	8	NA	8	NA	1.5814e-25	8	3
307	/:ENSMUSP00000135445;/:ENSMUSP00000070714;/:ENSMUSP00000018875;/:ENSMUSP00000134779	Ap2b1	1	6	NA	6	NA	3.1039e-26	6	2.58496
308	/:ENSMUSP00000135476;/:ENSMUSP00000135639;/:ENSMUSP00000134755;/:ENSMUSP00000130454;/:ENSMUSP00000135295	Tcof1	1	17	NA	17	NA	1.3704e-89	17	4.08746
309	/:ENSMUSP00000135639;/:ENSMUSP00000135476;/:ENSMUSP00000134755;/:ENSMUSP00000130454;/:ENSMUSP00000135295	Tcof1	1	18	NA	18	NA	2.2691e-58	18	4.16993
310	/:ENSMUSP00000135914;/:ENSMUSP00000099962;/:ENSMUSP00000071166;/:ENSMUSP00000082477;/:ENSMUSP00000136733;/:ENSMUSP00000087632;/:ENSMUSP00000092843;/:ENSMUSP00000126949;/:ENSMUSP00000126159;/:ENSMUSP00000092345;/:ENSMUSP00000071496;/:ENSMUSP00000100589	RPL7A	1	16	NA	16	NA	5.4248e-149	16	4
311	/:ENSMUSP00000136294;/:ENSMUSP00000007130;/:ENSMUSP00000125763;/:ENSMUSP00000128564;/:ENSMUSP00000128858;/:ENSMUSP00000120132;/:ENSMUSP00000116365;/:ENSMUSP00000126905	Ctnnb1	1	12	NA	10	NA	3.7155e-63	12	3.58496
312	/:ENSMUSP00000136673;/:ENSMUSP00000071421;/:ENSMUSP00000096721	Larp1	1	8	NA	8	NA	2.4092e-17	8	3
313	/:ENSMUSP00000137236;/:ENSMUSP00000009036;/:ENSMUSP00000136273	Vdac3-ps1	1	5	NA	5	NA	8.057e-17	5	2.32193
314	/:ENSMUSP00000137632;/:ENSMUSP00000136700;/:ENSMUSP00000130844;/:ENSMUSP00000130023;/:ENSMUSP00000126817;/:ENSMUSP00000125911;/:ENSMUSP00000045048;/:ENSMUSP00000136398;/:ENSMUSP00000136162;/:ENSMUSP00000136436;/:ENSMUSP00000137091;/:ENSMUSP00000136751;/:ENSMUSP00000136477	Hnrnpf	1	15	NA	15	NA	1.8862e-301	15	3.90689

## Sheet: 250mM_salt_PEP0.05_log2FC2_pept
	Protein.IDs	Fasta.Headers	gene_name	Peptides	Razor...unique.peptides_IgG	Razor...unique.peptides_flag	Unique.peptides_IgG	Unique.peptides_flag	PEP_IgG	PEP_flag	FC_razor_unique_peptides	log2FC_razor_unique_peptides
1	/:ENSMUSP00000110396;/:ENSMUSP00000026495;/:ENSMUSP00000120436	>/:ENSMUSP00000110396|ENSMUSG00000025428 Atp5a1 D3Z6F5 ATP synthase subunit alpha //:CRA| /organism=Mus musculus /len=503 /version=Ensembl release 70;>/:ENSMUSP00000026495|ENSMUSG00000025428 Atp5a1 Q03265 ATP synthase subunit alpha, mitochondrial //:	Atp5a1	9	1	10	NA	9	NA	2.4846e-190	10	3.32193
2	/:ENSMUSP00000042457;/:ENSMUSP00000054556;/:ENSMUSP00000116821;/:ENSMUSP00000120438	>/:ENSMUSP00000042457|ENSMUSG00000037742 Eef1a1 P10126 Elongation factor 1-alpha 1 //:CRA| /organism=Mus musculus /len=462 /version=Ensembl release 70;>/:ENSMUSP00000054556|ENSMUSG00000016349 Eef1a2 P62631 Elongation factor 1-alpha 2 //:CRA| /organis	Eef1a1	10	1	11	NA	10	NA	1.7761e-102	11	3.45943
3	/:ENSMUSP00000089300;/:ENSMUSP00000088288;/:ENSMUSP00000100581;/:ENSMUSP00000077814	>/:ENSMUSP00000089300|ENSMUSG00000091383 Hist1h2al F8WIX8 Histone H2A //:CRA| /organism=Mus musculus /len=125 /version=Ensembl release 70;>/:ENSMUSP00000088288|ENSMUSG00000068855 Hist2h2ac Q64523 Histone H2A type 2-C //:CRA| /organism=Mus musculus /l	Hist1h2al	6	1	7	NA	2	NA	2.6315e-74	7	2.80735
4	/:ENSMUSP00000026459	>/:ENSMUSP00000026459|ENSMUSG00000025393 Atp5b P56480 ATP synthase subunit beta, mitochondrial //:CRA| /organism=Mus musculus /len=529 /version=Ensembl release 70	Atp5b	10	1	11	NA	10	NA	1.1951e-71	11	3.45943
5	/:ENSMUSP00000083705;/:ENSMUSP00000132472;/:ENSMUSP00000114332	>/:ENSMUSP00000083705|ENSMUSG00000067274 Rplp0 P14869 60S acidic ribosomal protein P0 //:CRA| /organism=Mus musculus /len=317 /version=Ensembl release 70;>/:ENSMUSP00000132472|ENSMUSG00000063696 Gm8730 D3YVM5;E9Q070 60S acidic ribosomal protein P0 ;U	Rplp0	4	1	5	NA	4	NA	4.0987e-57	5	2.32193
6	/:ENSMUSP00000136357;/:ENSMUSP00000129930;/:ENSMUSP00000100546;/:ENSMUSP00000100048;/:ENSMUSP00000100044;/:ENSMUSP00000100042;/:ENSMUSP00000100037;/:ENSMUSP00000100036;/:ENSMUSP00000100033;/:ENSMUSP00000100032;/:ENSMUSP00000100030;/:ENSMUSP00000100029;/:ENSMUSP00000085006	>/:ENSMUSP00000136357|ENSMUSG00000096010 Hist4h4 P62806 Histone H4 //:CRA| /organism=Mus musculus /len=103 /version=Ensembl release 70;>/:ENSMUSP00000129930|ENSMUSG00000091405 Hist2h4 P62806 Histone H4 //:CRA| /organism=Mus musculus /len=103 /version	Hist4h4	6	1	7	NA	6	NA	5.1535e-57	7	2.80735
7	/:ENSMUSP00000135427;/:ENSMUSP00000106102;/:ENSMUSP00000106095;/:ENSMUSP00000106093;/:ENSMUSP00000106085;/:ENSMUSP00000106082;/:ENSMUSP00000100738;/:ENSMUSP00000100047;/:ENSMUSP00000097294;/:ENSMUSP00000089350;/:ENSMUSP00000089301;/:ENSMUSP00000089296;/:ENSMUSP00000078239;/:ENSMUSP00000077290;/:ENSMUSP00000061247;/:ENSMUSP00000018246;/:ENSMUSP00000136792;/:ENSMUSP00000089343;/:ENSMUSP00000106099;…	>/:ENSMUSP00000135427|ENSMUSG00000050936 Hist2h2bb Q64525 Histone H2B type 2-B //:CRA| /organism=Mus musculus /len=126 /version=Ensembl release 70;>/:ENSMUSP00000106102|ENSMUSG00000096807 Hist1h2bm P10854 Histone H2B type 1-M //:CRA| /organism=Mus mu	Hist2h2bb	6	1	7	NA	6	NA	5.4619e-54	7	2.80735
8	/:ENSMUSP00000133052;/:ENSMUSP00000107237	>/:ENSMUSP00000133052|ENSMUSG00000060373 Hnrnpc Q9Z204 Heterogeneous nuclear ribonucleoproteins C1/C2 //:CRA| /organism=Mus musculus /len=313 /version=Ensembl release 70;>/:ENSMUSP00000107237|ENSMUSG00000060373 Hnrnpc Q9Z204 Heterogeneous nuclear ribon	Hnrnpc	4	1	5	NA	4	NA	4.0104e-45	5	2.32193
9	/:ENSMUSP00000001566;/:ENSMUSP00000075178;/:ENSMUSP00000060246;/:ENSMUSP00000136922;/:ENSMUSP00000042342;/:ENSMUSP00000071134;/:ENSMUSP00000071135;/:ENSMUSP00000001513;/:ENSMUSP00000016399;CON__ENSEMBL:ENSBTAP00000025008;/:ENSMUSP00000134598	>/:ENSMUSP00000001566|ENSMUSG00000001525 Tubb5 P99024 Tubulin beta-5 chain //:CRA| /organism=Mus musculus /len=444 /version=Ensembl release 70;>/:ENSMUSP00000075178|ENSMUSG00000045136 Tubb2b Q9CWF2 Tubulin beta-2B chain //:CRA| /organism=Mus musculus	Tubb5	8	1	9	NA	8	NA	1.25e-44	9	3.16993
10	/:ENSMUSP00000099819;/:ENSMUSP00000020673;/:ENSMUSP00000116919	>/:ENSMUSP00000099819|ENSMUSG00000020402 Vdac1 Q60932 Voltage-dependent anion-selective channel protein 1 //:CRA| /organism=Mus musculus /len=283 /version=Ensembl release 70;>/:ENSMUSP00000020673|ENSMUSG00000020402 Vdac1 Q60932 Voltage-dependent anion-	Vdac1	6	1	7	NA	6	NA	1.3328e-44	7	2.80735
11	/:ENSMUSP00000009138	>/:ENSMUSP00000009138|ENSMUSG00000024006 Stk38 Q91VJ4 Serine/threonine-protein kinase 38 //:CRA| /organism=Mus musculus /len=465 /version=Ensembl release 70	Stk38	5	1	6	NA	5	NA	1.5157e-39	6	2.58496
12	/:ENSMUSP00000021062;/:ENSMUSP00000055535;/:ENSMUSP00000102391;/:ENSMUSP00000121733;/:ENSMUSP00000116859	>/:ENSMUSP00000021062|ENSMUSG00000020719 Ddx5 O35662;Q3V0Z8;Q5U222;Q8BTS0;Q921Y3;Q9CSD9;B1ARB9;B1ARC0 P68 RNA helicase ;Putative uncharacterized protein ;Ddx5 protein ;DEAD (Asp-Glu-Ala-Asp) box polypeptide 5; MCG2872, isoform CRA_a; Probable ATP-de	Ddx5	5	1	6	NA	5	NA	2.8015e-38	6	2.58496
13	/:ENSMUSP00000137632;/:ENSMUSP00000136700;/:ENSMUSP00000130844;/:ENSMUSP00000130023;/:ENSMUSP00000126817;/:ENSMUSP00000125911;/:ENSMUSP00000045048;/:ENSMUSP00000136436;/:ENSMUSP00000136162;/:ENSMUSP00000136398;/:ENSMUSP00000137091	>/:ENSMUSP00000137632|ENSMUSG00000042079 Hnrnpf Q9Z2X1 Heterogeneous nuclear ribonucleoprotein F Heterogeneous nuclear ribonucleoprotein F, N-terminally processed //:CRA| /organism=Mus musculus /len=415 /version=Ensembl release 70;>/:ENSMUSP00000136700|E	Hnrnpf	5	1	6	NA	3	NA	2.3157e-35	6	2.58496
14	/:ENSMUSP00000032998;/:ENSMUSP00000102713	>/:ENSMUSP00000032998|ENSMUSG00000030744 Rps3 P62908 40S ribosomal protein S3 //:CRA| /organism=Mus musculus /len=243 /version=Ensembl release 70;>/:ENSMUSP00000102713|ENSMUSG00000030744 Rps3 D3YV43 40S ribosomal protein S3 //:CRA| /organism=Mus musc	Rps3	5	1	6	NA	5	NA	2.0184e-28	6	2.58496
15	/:ENSMUSP00000025486	>/:ENSMUSP00000025486|ENSMUSG00000024590 Lmnb1 P14733 Lamin-B1 //:CRA| /organism=Mus musculus /len=588 /version=Ensembl release 70	Lmnb1	7	1	8	NA	7	NA	1.4882e-27	8	3
16	/:ENSMUSP00000113722;/:ENSMUSP00000015800;/:ENSMUSP00000079306;/:ENSMUSP00000117285;/:ENSMUSP00000114081;/:ENSMUSP00000007248	>/:ENSMUSP00000113722|ENSMUSG00000015656 Hspa8 Q3UBR0;Q3UXU1;Q504P4;Q9QZ38;D3Z5E2 Putative uncharacterized protein ;Putative uncharacterized protein ;Heat shock cognate 71 kDa protein; Hspa8 protein ;Heat shock cognate hsc73 ;Heat shock cognate 71	Hspa8	11	1	12	NA	7	NA	5.7968e-27	12	3.58496
17	/:ENSMUSP00000135215;/:ENSMUSP00000134751;/:ENSMUSP00000100739;/:ENSMUSP00000100737;/:ENSMUSP00000096442;/:ENSMUSP00000089346;/:ENSMUSP00000089295;/:ENSMUSP00000074994;/:ENSMUSP00000137496;/:ENSMUSP00000125754;/:ENSMUSP00000079816;/:ENSMUSP00000125104;/:ENSMUSP00000124509;/:ENSMUSP00000102062;/:ENSMUSP00000097295;/:ENSMUSP00000089348;/:ENSMUSP00000089293;/:ENSMUSP00000079670;/:ENSMUSP00000016703;…	>/:ENSMUSP00000135215|ENSMUSG00000081058 Hist2h3c2 P84228 Histone H3.2 //:CRA| /organism=Mus musculus /len=136 /version=Ensembl release 70;>/:ENSMUSP00000134751|ENSMUSG00000093769 Hist2h3c1 P84228 Histone H3.2 //:CRA| /organism=Mus musculus /len=136	Hist2h3c2	4	1	5	NA	4	NA	3.5681e-21	5	2.32193
18	/:ENSMUSP00000117252;/:ENSMUSP00000115062	>/:ENSMUSP00000117252|ENSMUSG00000054889 Dsp E9PZW0 Desmoplakin //:CRA| /organism=Mus musculus /len=2284 /version=Ensembl release 70;>/:ENSMUSP00000115062|ENSMUSG00000054889 Dsp E9Q557 Desmoplakin //:CRA| /organism=Mus musculus /len=2883 /version=Ens	Dsp	7	1	8	NA	7	NA	4.7541e-19	8	3
19	/:ENSMUSP00000115787;/:ENSMUSP00000110027;/:ENSMUSP00000084864;/:ENSMUSP00000120115	>/:ENSMUSP00000115787|ENSMUSG00000059208 Hnrnpm B8JK33 Heterogeneous nuclear ribonucleoprotein M //:CRA| /organism=Mus musculus /len=640 /version=Ensembl release 70;>/:ENSMUSP00000110027|ENSMUSG00000059208 Hnrnpm B8JK32 Heterogeneous nuclear ribonucleo	Hnrnpm	4	1	5	NA	4	NA	5.1809e-17	5	2.32193
20	/:ENSMUSP00000005705	>/:ENSMUSP00000005705|ENSMUSG00000005566 Trim28 Q62318 Transcription intermediary factor 1-beta //:CRA| /organism=Mus musculus /len=834 /version=Ensembl release 70	Trim28	5	1	6	NA	5	NA	6.1093e-14	6	2.58496
21	/:ENSMUSP00000001809;/:ENSMUSP00000050792;/:ENSMUSP00000066639;/:ENSMUSP00000117063;/:ENSMUSP00000096701;/:ENSMUSP00000079967;/:ENSMUSP00000077794;/:ENSMUSP00000101850;/:ENSMUSP00000101848;/:ENSMUSP00000079070	>/:ENSMUSP00000001809|ENSMUSG00000022283 Pabpc1 P29341 Polyadenylate-binding protein 1 //:CRA| /organism=Mus musculus /len=636 /version=Ensembl release 70;>/:ENSMUSP00000050792|ENSMUSG00000046173 Pabpc6 Q9D4E6 Protein Pabpc6 //:CRA| /organism=Mus mus	Pabbpc1	5	1	6	NA	5	NA	4.4746e-10	6	2.58496
22	/:ENSMUSP00000027438	>/:ENSMUSP00000027438|ENSMUSG00000026234 Ncl P09405 Nucleolin //:CRA| /organism=Mus musculus /len=707 /version=Ensembl release 70	Ncl	5	1	6	NA	5	NA	5.2802e-10	6	2.58496
23	/:ENSMUSP00000097944;/:ENSMUSP00000054548;/:ENSMUSP00000120859	>/:ENSMUSP00000097944|ENSMUSG00000041815 Poldip3 Q3UDD3 Polymerase (DNA-directed), delta interacting protein 3; Polymerase delta-interacting protein 3 //:CRA| /organism=Mus musculus /len=391 /version=Ensembl release 70;>/:ENSMUSP00000054548|ENSMUSG00000	Poldip3	4	1	5	NA	4	NA	1.77e-09	5	2.32193
