# Supplementary material for: Chd1 protects genome integrity at promoters to sustain hypertranscription in embryonic stem cells
Source: Nat Commun. 2021 Aug 11;12:4859. doi: 10.1038/s41467-021-25088-3 (PMC8357957; doi:10.1038/s41467-021-25088-3)
Supplement: Supplementary file 5 — Supplementary Data 2 [file 41467_2021_25088_MOESM5_ESM.xlsx]

## Sheet: Table 2 Gene ontology of Chd1 i
	Cluster	ID	Description	GeneRatio	BgRatio	pvalue	p.adjust	qvalue	geneID	Count
1	Chd1_interactome	GO:0022613	ribonucleoprotein complex biogenesis	41/265	427/23174	6.97076e-26	2.14281e-22	1.60107e-22	56417/11920/67832/72584/13205/72662/13669/16418/227715/69639/68147/230737/237107/15516/17089/100019/74035/70767/101739/19384/19656/227656/19896/67025/19941/27176/66229/11837/74778/225215/56505/231452/75062/110809/382038/105372/78581/216987/67439/103573/231386	41
2	Chd1_interactome	GO:0006397	mRNA processing	38/265	445/23174	3.29997e-22	5.07206e-19	3.78976e-19	56215/56417/11834/69131/80744/212880/69192/64340/192170/66899/14265/15382/98758/15387/15481/53610/18458/70767/19134/101739/19205/93686/225432/19656/224903/224902/22668/75062/20658/51796/83701/110809/56403/331401/107829/74320/67439/231386	38
3	Chd1_interactome	GO:0042254	ribosome biogenesis	29/265	283/23174	2.62669e-19	2.03006e-16	1.51683e-16	67832/72584/13205/72662/16418/227715/69639/68147/230737/237107/17089/100019/74035/19384/227656/19896/67025/19941/27176/66229/11837/74778/225215/231452/382038/105372/78581/216987/103573	29
4	Chd1_interactome	GO:0008380	RNA splicing	32/265	361/23174	2.64159e-19	2.03006e-16	1.51683e-16	56215/11834/69131/12747/80744/212880/69192/64340/192170/14265/15382/98758/15387/15481/53610/18458/70767/19134/101739/19205/93686/19656/22668/75062/20658/51796/110809/56403/331401/107829/67439/231386	32
5	Chd1_interactome	GO:0016569	covalent chromatin modification	32/265	443/23174	1.07067e-16	6.58246e-14	4.9183e-14	11920/22589/20877/223770/268936/12648/12387/72584/13435/13436/77683/110147/14056/14265/99982/225876/75605/16905/17283/116871/17765/18193/108155/18673/18854/56505/20466/20586/64707/52463/100683/18140	32
6	Chd1_interactome	GO:0016570	histone modification	30/265	426/23174	2.04398e-15	1.0472e-12	7.8245e-13	11920/22589/20877/223770/268936/12387/72584/13436/77683/110147/14056/14265/99982/225876/75605/16905/17283/116871/17765/18193/108155/18673/18854/56505/20466/20586/64707/52463/100683/18140	30
7	Chd1_interactome	GO:0007059	chromosome segregation	26/265	313/23174	3.42316e-15	1.50326e-12	1.12321e-12	11920/22589/20877/108912/12995/12387/13205/110147/68142/73804/16571/17535/78658/18226/71521/229584/51792/19357/19384/100088/14211/226026/20842/77053/21974/103733	26
8	Chd1_interactome	GO:0000819	sister chromatid segregation	20/265	178/23174	1.96786e-14	7.56152e-12	5.64984e-12	11920/22589/20877/12387/68142/73804/16571/17535/78658/18226/71521/229584/51792/19357/19384/14211/226026/20842/21974/103733	20
9	Chd1_interactome	GO:0000280	nuclear division	28/265	403/23174	2.60866e-14	8.28635e-12	6.19142e-12	11920/22589/20877/67300/66515/110147/192176/68142/73804/16571/100502766/16580/17535/78658/18226/71521/229584/51792/19357/19384/100088/14211/226026/20842/77053/64707/21974/103733	28
10	Chd1_interactome	GO:0140014	mitotic nuclear division	23/265	256/23174	2.69562e-14	8.28635e-12	6.19142e-12	11920/22589/20877/67300/66515/192176/68142/73804/16571/100502766/16580/78658/18226/71521/229584/51792/19357/19384/100088/14211/226026/20842/103733	23
11	Chd1_interactome	GO:0048285	organelle fission	29/265	450/23174	6.0238e-14	1.68338e-11	1.25779e-11	11920/22589/20877/67300/66515/110147/192176/68142/73804/16571/100502766/16580/17535/56428/78658/18226/71521/229584/51792/19357/19384/100088/14211/226026/20842/77053/64707/21974/103733	29
12	Chd1_interactome	GO:0006403	RNA localization	19/265	169/23174	8.90565e-14	2.28133e-11	1.70457e-11	11920/16418/227715/14265/15382/72416/17913/227720/18226/107939/19384/19386/225432/231452/110809/331401/107829/103573/231386	19
13	Chd1_interactome	GO:0051236	establishment of RNA localization	18/265	148/23174	1.02695e-13	2.42834e-11	1.81442e-11	11920/16418/14265/15382/72416/17913/227720/18226/107939/19384/19386/225432/231452/110809/331401/107829/103573/231386	18
14	Chd1_interactome	GO:0000375	RNA splicing, via transesterification reactions	22/265	252/23174	1.80414e-13	3.46621e-11	2.5899e-11	56215/11834/80744/69192/64340/192170/14265/15382/15387/15481/70767/101739/19205/93686/19656/22668/75062/20658/51796/110809/67439/231386	22
15	Chd1_interactome	GO:0000377	RNA splicing, via transesterification reactions with bulged adenosine as nucleophile	22/265	252/23174	1.80414e-13	3.46621e-11	2.5899e-11	56215/11834/80744/69192/64340/192170/14265/15382/15387/15481/70767/101739/19205/93686/19656/22668/75062/20658/51796/110809/67439/231386	22
16	Chd1_interactome	GO:0000398	mRNA splicing, via spliceosome	22/265	252/23174	1.80414e-13	3.46621e-11	2.5899e-11	56215/11834/80744/69192/64340/192170/14265/15382/15387/15481/70767/101739/19205/93686/19656/22668/75062/20658/51796/110809/67439/231386	22
17	Chd1_interactome	GO:0098813	nuclear chromosome segregation	22/265	254/23174	2.11993e-13	3.83332e-11	2.8642e-11	11920/22589/20877/12387/110147/68142/73804/16571/17535/78658/18226/71521/229584/51792/19357/19384/14211/226026/20842/77053/21974/103733	22
18	Chd1_interactome	GO:0033044	regulation of chromosome organization	25/265	354/23174	4.72362e-13	8.0669e-11	6.02745e-11	70472/320817/11920/22589/20877/12387/13436/110147/14265/237107/99982/225876/16905/17216/17283/17535/17765/18193/108155/18854/19357/20466/226026/57321/52463	25
19	Chd1_interactome	GO:0007346	regulation of mitotic cell cycle	29/265	492/23174	5.69569e-13	9.21503e-11	6.88532e-11	237877/11920/22589/20877/12534/67300/12387/72584/66515/13205/14056/227331/68142/29875/16906/17535/116871/18226/18854/19357/100088/19941/20466/226026/20842/50875/21974/100683/103733	29
20	Chd1_interactome	GO:0050657	nucleic acid transport	17/265	145/23174	9.29188e-13	1.30231e-10	9.73063e-11	16418/14265/15382/72416/17913/227720/18226/107939/19384/19386/225432/231452/110809/331401/107829/103573/231386	17
21	Chd1_interactome	GO:0050658	RNA transport	17/265	145/23174	9.29188e-13	1.30231e-10	9.73063e-11	16418/14265/15382/72416/17913/227720/18226/107939/19384/19386/225432/231452/110809/331401/107829/103573/231386	17
22	Chd1_interactome	GO:0016072	rRNA metabolic process	20/265	218/23174	9.32036e-13	1.30231e-10	9.73063e-11	72662/227715/69639/68147/233863/17089/100019/74035/227656/19896/67025/19941/27176/66229/74778/20586/21453/105372/78581/216987	20
23	Chd1_interactome	GO:0022618	ribonucleoprotein complex assembly	20/265	222/23174	1.30907e-12	1.7496e-10	1.30728e-10	56417/11920/67832/13205/13669/16418/15516/100019/70767/101739/19656/67025/11837/74778/225215/56505/75062/110809/67439/231386	20
24	Chd1_interactome	GO:2001252	positive regulation of chromosome organization	18/265	182/23174	3.70097e-12	4.62879e-10	3.45856e-10	11920/22589/20877/12387/13436/14265/99982/225876/16905/17283/17535/17765/108155/18854/19357/20466/226026/52463	18
25	Chd1_interactome	GO:0071826	ribonucleoprotein complex subunit organization	20/265	235/23174	3.76447e-12	4.62879e-10	3.45856e-10	56417/11920/67832/13205/13669/16418/15516/100019/70767/101739/19656/67025/11837/74778/225215/56505/75062/110809/67439/231386	20
26	Chd1_interactome	GO:0000070	mitotic sister chromatid segregation	16/265	144/23174	1.01286e-11	1.19751e-09	8.94758e-10	11920/22589/20877/68142/73804/16571/78658/18226/71521/229584/51792/19357/19384/14211/226026/103733	16
27	Chd1_interactome	GO:1902275	regulation of chromatin organization	18/265	197/23174	1.4151e-11	1.61111e-09	1.2038e-09	70472/320817/11920/22589/12387/13436/110147/14265/99982/225876/16905/17283/17765/18193/108155/18854/20466/52463	18
28	Chd1_interactome	GO:0006913	nucleocytoplasmic transport	21/265	287/23174	1.92477e-11	2.04026e-09	1.52445e-09	56417/110750/329506/16418/192176/15481/16646/16905/224092/227720/18226/18854/107939/19384/19386/225432/231452/331401/107829/103573/231386	21
29	Chd1_interactome	GO:0051169	nuclear transport	21/265	287/23174	1.92477e-11	2.04026e-09	1.52445e-09	56417/110750/329506/16418/192176/15481/16646/16905/224092/227720/18226/18854/107939/19384/19386/225432/231452/331401/107829/103573/231386	21
30	Chd1_interactome	GO:0031056	regulation of histone modification	16/265	153/23174	2.57004e-11	2.59209e-09	1.93677e-09	11920/22589/12387/13436/110147/14265/99982/225876/16905/17283/17765/18193/108155/18854/20466/52463	16
31	Chd1_interactome	GO:0015931	nucleobase-containing compound transport	17/265	178/23174	2.61401e-11	2.59209e-09	1.93677e-09	16418/14265/15382/72416/17913/227720/18226/107939/19384/19386/225432/231452/110809/331401/107829/103573/231386	17
32	Chd1_interactome	GO:0006364	rRNA processing	17/265	187/23174	5.73723e-11	5.51133e-09	4.11798e-09	72662/227715/69639/68147/17089/100019/74035/227656/19896/67025/19941/27176/66229/74778/105372/78581/216987	17
33	Chd1_interactome	GO:0006338	chromatin remodeling	15/265	139/23174	6.93787e-11	6.46273e-09	4.82885e-09	22589/217578/207165/330409/12648/67772/12387/68142/75605/17283/66923/56505/20586/20588/64707	15
34	Chd1_interactome	GO:1903311	regulation of mRNA metabolic process	19/265	251/23174	1.01032e-10	9.13445e-09	6.82511e-09	56215/192170/14265/227331/15387/15481/73158/18458/19205/93686/19656/224903/224902/20658/110809/56403/22352/231386/213541	19
35	Chd1_interactome	GO:2001251	negative regulation of chromosome organization	15/265	144/23174	1.15238e-10	1.01212e-08	7.56239e-09	70472/320817/11920/22589/20877/13436/237107/99982/17216/17765/18854/19357/20466/57321/52463	15
36	Chd1_interactome	GO:0006281	DNA repair	25/265	464/23174	1.65967e-10	1.41717e-08	1.05889e-08	11920/22589/72584/14884/14885/68142/99982/225876/17216/240087/17535/53610/71521/18854/19357/227656/56505/14211/226026/20833/57321/21974/100683/18140/67439	25
37	Chd1_interactome	GO:0051028	mRNA transport	13/265	105/23174	2.33472e-10	1.93971e-08	1.44932e-08	14265/15382/72416/17913/227720/18226/107939/19386/110809/331401/107829/103573/231386	13
38	Chd1_interactome	GO:0034504	protein localization to nucleus	19/265	271/23174	3.72933e-10	2.98138e-08	2.22763e-08	56417/12534/110750/23950/192176/15481/16646/16905/227720/18226/108155/18854/107939/19384/19386/67025/20466/77053/103573	19
39	Chd1_interactome	GO:0034470	ncRNA processing	21/265	337/23174	3.78249e-10	2.98138e-08	2.22763e-08	234734/56417/72662/227715/69639/68147/18130/17089/100019/74035/227656/19896/67025/19941/27176/66229/74778/83701/105372/78581/216987	21
40	Chd1_interactome	GO:1905269	positive regulation of chromatin organization	13/265	112/23174	5.2923e-10	4.06713e-08	3.03889e-08	11920/12387/13436/14265/99982/225876/16905/17283/17765/108155/18854/20466/52463	13
41	Chd1_interactome	GO:0031060	regulation of histone methylation	11/265	73/23174	6.75908e-10	4.94411e-08	3.69415e-08	22589/12387/13436/110147/99982/16905/17283/17765/18193/108155/52463	11
42	Chd1_interactome	GO:0034660	ncRNA metabolic process	24/265	458/23174	6.8504e-10	4.94411e-08	3.69415e-08	234734/56417/72662/227715/69639/68147/233863/18130/17089/100019/74035/227656/19896/67025/19941/27176/66229/74778/20586/83701/21453/105372/78581/216987	24
43	Chd1_interactome	GO:0016571	histone methylation	14/265	138/23174	6.91596e-10	4.94411e-08	3.69415e-08	22589/12387/13436/77683/110147/14056/99982/16905/17283/17765/18193/108155/64707/52463	14
44	Chd1_interactome	GO:0043484	regulation of RNA splicing	14/265	139/23174	7.61284e-10	5.31861e-08	3.97398e-08	56215/69131/12747/192170/14265/98758/15387/15481/19205/93686/19656/20658/110809/231386	14
45	Chd1_interactome	GO:0007051	spindle organization	15/265	165/23174	7.91991e-10	5.41018e-08	4.0424e-08	22589/20877/20871/67300/192176/68142/16571/100502766/16580/18226/51792/100088/20842/22154/103733	15
46	Chd1_interactome	GO:0044403	symbiont process	21/265	355/23174	9.70883e-10	6.48803e-08	4.84775e-08	56417/12648/13205/13669/14265/14268/14433/15516/15481/16201/73158/17535/18458/18521/18854/19205/20586/331401/107829/21974/30960	21
47	Chd1_interactome	GO:0010639	negative regulation of organelle organization	22/265	399/23174	1.42156e-09	9.29762e-08	6.94703e-08	70472/320817/11920/22589/20877/12343/12345/13436/110147/237107/99982/100502766/65970/16905/17216/17765/18854/19357/20466/57321/52463/50875	22
48	Chd1_interactome	GO:0042273	ribosomal large subunit biogenesis	11/265	80/23174	1.85457e-09	1.18769e-07	8.87426e-08	67832/100019/74035/19896/67025/19941/27176/66229/11837/225215/231452	11
49	Chd1_interactome	GO:0006479	protein methylation	15/265	176/23174	1.94494e-09	1.19575e-07	8.93443e-08	22589/12387/13436/77683/110147/14056/16201/99982/16905/17283/17765/18193/108155/64707/52463	15
50	Chd1_interactome	GO:0008213	protein alkylation	15/265	176/23174	1.94494e-09	1.19575e-07	8.93443e-08	22589/12387/13436/77683/110147/14056/16201/99982/16905/17283/17765/18193/108155/64707/52463	15
51	Chd1_interactome	GO:0051168	nuclear export	13/265	133/23174	4.49508e-09	2.65129e-07	1.981e-07	56417/110750/329506/16418/224092/227720/19384/225432/231452/331401/107829/103573/231386	13
52	Chd1_interactome	GO:0090068	positive regulation of cell cycle process	17/265	248/23174	4.52282e-09	2.65129e-07	1.981e-07	237877/22589/20877/12534/72584/13205/14056/68142/16906/116871/18226/18854/19357/19941/20466/226026/50875	17
53	Chd1_interactome	GO:0034968	histone lysine methylation	12/265	109/23174	4.57119e-09	2.65129e-07	1.981e-07	22589/12387/13436/77683/110147/14056/99982/16905/17765/18193/108155/64707	12
54	Chd1_interactome	GO:0044772	mitotic cell cycle phase transition	20/265	355/23174	5.6674e-09	3.22622e-07	2.41058e-07	237877/11920/20877/12534/72584/13205/26380/14056/227331/68142/404710/16906/17535/116871/18854/19357/100088/19941/20466/50875	20
55	Chd1_interactome	GO:0044770	cell cycle phase transition	21/265	393/23174	5.92357e-09	3.31074e-07	2.47373e-07	237877/11920/20877/12534/72584/13205/26380/14056/227331/68142/404710/16906/17283/17535/116871/18854/19357/100088/19941/20466/50875	21
56	Chd1_interactome	GO:1901987	regulation of cell cycle phase transition	18/265	289/23174	7.12802e-09	3.91278e-07	2.92356e-07	237877/11920/20877/12534/72584/13205/14056/227331/68142/16906/17283/17535/116871/18854/19357/19941/20466/50875	18
57	Chd1_interactome	GO:1901990	regulation of mitotic cell cycle phase transition	17/265	258/23174	8.17938e-09	4.33532e-07	3.23928e-07	237877/11920/20877/12534/72584/13205/14056/227331/68142/16906/17535/116871/18854/19357/19941/20466/50875	17
58	Chd1_interactome	GO:0051052	regulation of DNA metabolic process	22/265	439/23174	8.17985e-09	4.33532e-07	3.23928e-07	237877/11920/22589/20877/12534/12387/13435/110147/237107/15516/68142/99982/16905/17283/17535/71521/18854/106344/72151/57321/52463/21974	22
59	Chd1_interactome	GO:0006417	regulation of translation	19/265	329/23174	9.24702e-09	4.81785e-07	3.59982e-07	234734/53872/13205/192170/226982/16418/14265/14433/227331/16201/73158/72416/18854/19205/19941/56403/21453/22352/213541	19
60	Chd1_interactome	GO:0050684	regulation of mRNA processing	13/265	143/23174	1.08891e-08	5.57887e-07	4.16844e-07	56215/192170/14265/15387/15481/19205/93686/19656/224903/224902/20658/110809/231386	13
61	Chd1_interactome	GO:0007062	sister chromatid cohesion	9/265	56/23174	1.38341e-08	6.97146e-07	5.20896e-07	22589/12387/17535/71521/229584/51792/19357/226026/20842	9
62	Chd1_interactome	GO:0031058	positive regulation of histone modification	11/265	97/23174	1.48347e-08	7.35513e-07	5.49563e-07	11920/13436/14265/99982/225876/16905/17283/17765/108155/18854/52463	11
63	Chd1_interactome	GO:0044270	cellular nitrogen compound catabolic process	22/265	456/23174	1.6199e-08	7.90407e-07	5.90579e-07	11920/72662/192170/16418/26380/227715/69639/14265/14433/227331/73158/72416/56428/108155/18458/56421/19205/227656/56403/52463/22352/213541	22
64	Chd1_interactome	GO:0018022	peptidyl-lysine methylation	12/265	122/23174	1.66036e-08	7.97492e-07	5.95873e-07	22589/12387/13436/77683/110147/14056/99982/16905/17765/18193/108155/64707	12
65	Chd1_interactome	GO:0034655	nucleobase-containing compound catabolic process	21/265	418/23174	1.73364e-08	8.1988e-07	6.12601e-07	11920/72662/192170/16418/26380/227715/69639/14265/14433/227331/73158/72416/56428/108155/18458/56421/19205/227656/56403/22352/213541	21
66	Chd1_interactome	GO:0044419	interspecies interaction between organisms	21/265	419/23174	1.80664e-08	8.41457e-07	6.28723e-07	56417/12648/13205/13669/14265/14268/14433/15516/15481/16201/73158/17535/18458/18521/18854/19205/20586/331401/107829/21974/30960	21
67	Chd1_interactome	GO:0018205	peptidyl-lysine modification	19/265	344/23174	1.89582e-08	8.69814e-07	6.4991e-07	22589/223770/268936/12387/13436/77683/110147/14056/237107/99982/16905/17765/18193/108155/56505/20466/20586/64707/100683	19
68	Chd1_interactome	GO:0046700	heterocycle catabolic process	22/265	462/23174	2.04567e-08	9.24764e-07	6.90969e-07	11920/72662/192170/16418/26380/227715/69639/14265/14433/227331/73158/72416/56428/108155/18458/56421/19205/227656/56403/52463/22352/213541	22
69	Chd1_interactome	GO:0045787	positive regulation of cell cycle	19/265	347/23174	2.17831e-08	9.70453e-07	7.25106e-07	237877/22589/20877/12534/72584/13205/14056/15516/68142/16906/116871/18226/18854/19357/19941/20466/226026/107829/50875	19
70	Chd1_interactome	GO:0006260	DNA replication	16/265	243/23174	2.29354e-08	1.00719e-06	7.52556e-07	237877/22589/217578/12534/110147/101612/68142/70024/17216/17535/26428/71521/106344/72151/20466/20833	16
71	Chd1_interactome	GO:0051225	spindle assembly	11/265	102/23174	2.52649e-08	1.09386e-06	8.17315e-07	20877/20871/67300/192176/68142/16571/100502766/16580/100088/20842/22154	11
72	Chd1_interactome	GO:0016032	viral process	17/265	279/23174	2.60383e-08	1.11169e-06	8.30636e-07	56417/12648/13205/13669/14265/15516/15481/16201/73158/17535/18458/18521/18854/19205/20586/21974/30960	17
73	Chd1_interactome	GO:0048524	positive regulation of viral process	10/265	81/23174	2.9704e-08	1.25082e-06	9.34593e-07	56417/12648/13205/14265/15481/73158/18458/20586/21974/30960	10
74	Chd1_interactome	GO:0007052	mitotic spindle organization	11/265	105/23174	3.42815e-08	1.40508e-06	1.04986e-06	20877/20871/67300/192176/16571/100502766/16580/18226/100088/20842/103733	11
75	Chd1_interactome	GO:0048024	regulation of mRNA splicing, via spliceosome	11/265	105/23174	3.42815e-08	1.40508e-06	1.04986e-06	56215/192170/14265/15387/15481/19205/93686/19656/20658/110809/231386	11
76	Chd1_interactome	GO:0019439	aromatic compound catabolic process	22/265	476/23174	3.4739e-08	1.4051e-06	1.04987e-06	11920/72662/192170/16418/26380/227715/69639/14265/14433/227331/73158/72416/56428/108155/18458/56421/19205/227656/56403/52463/22352/213541	22
77	Chd1_interactome	GO:0043414	macromolecule methylation	17/265	286/23174	3.74126e-08	1.49359e-06	1.11598e-06	22589/12387/13435/13436/77683/110147/14056/16201/99982/16905/17283/17765/18193/108155/20586/64707/52463	17
78	Chd1_interactome	GO:0017148	negative regulation of translation	12/265	136/23174	5.63188e-08	2.21954e-06	1.6584e-06	53872/13205/192170/16418/14265/14433/227331/16201/73158/18854/56403/213541	12
79	Chd1_interactome	GO:0034248	regulation of cellular amide metabolic process	19/265	375/23174	7.4337e-08	2.89256e-06	2.16127e-06	234734/53872/13205/192170/226982/16418/14265/14433/227331/16201/73158/72416/18854/19205/19941/56403/21453/22352/213541	19
80	Chd1_interactome	GO:0001701	in utero embryonic development	22/265	498/23174	7.67206e-08	2.94799e-06	2.20269e-06	56417/207165/67772/12387/23950/13806/26380/99982/225876/76044/66923/19664/66229/74778/99377/20466/20586/110809/52463/331401/107829/67439	22
81	Chd1_interactome	GO:0045070	positive regulation of viral genome replication	7/265	33/23174	7.82779e-08	2.9707e-06	2.21966e-06	56417/13205/15481/73158/18458/21974/30960	7
82	Chd1_interactome	GO:0006611	protein export from nucleus	11/265	119/23174	1.25999e-07	4.72342e-06	3.52926e-06	56417/110750/329506/16418/227720/19384/231452/331401/107829/103573/231386	11
83	Chd1_interactome	GO:0071103	DNA conformation change	14/265	210/23174	1.51037e-07	5.59381e-06	4.1796e-06	56215/22589/14312/12534/101612/15441/17216/17535/78658/76044/20586/20588/14211/21974	14
84	Chd1_interactome	GO:0050792	regulation of viral process	13/265	180/23174	1.67813e-07	6.10107e-06	4.55862e-06	56417/12648/13205/14265/15481/16201/73158/17535/18458/18854/20586/21974/30960	13
85	Chd1_interactome	GO:0006405	RNA export from nucleus	9/265	74/23174	1.68702e-07	6.10107e-06	4.55862e-06	16418/227720/19384/225432/231452/331401/107829/103573/231386	9
86	Chd1_interactome	GO:0006606	protein import into nucleus	12/265	151/23174	1.78753e-07	6.33298e-06	4.7319e-06	56417/110750/192176/15481/16646/16905/227720/18226/18854/107939/19384/19386	12
87	Chd1_interactome	GO:0040029	regulation of gene expression, epigenetic	16/265	282/23174	1.79235e-07	6.33298e-06	4.7319e-06	56417/70472/320817/12387/13435/13436/16418/14056/14265/227331/99982/20466/20586/83701/52463/231386	16
88	Chd1_interactome	GO:0000723	telomere maintenance	11/265	124/23174	1.92191e-07	6.71359e-06	5.01629e-06	11920/22589/20877/12387/237107/15516/16905/17535/18854/226026/57321	11
89	Chd1_interactome	GO:0043903	regulation of symbiosis, encompassing mutualism through parasitism	14/265	216/23174	2.13498e-07	7.37407e-06	5.50978e-06	56417/12648/13205/14265/14433/15481/16201/73158/17535/18458/18854/20586/21974/30960	14
90	Chd1_interactome	GO:0032200	telomere organization	11/265	126/23174	2.26295e-07	7.72922e-06	5.77514e-06	11920/22589/20877/12387/237107/15516/16905/17535/18854/226026/57321	11
91	Chd1_interactome	GO:0034249	negative regulation of cellular amide metabolic process	12/265	155/23174	2.37757e-07	7.94418e-06	5.93576e-06	53872/13205/192170/16418/14265/14433/227331/16201/73158/18854/56403/213541	12
92	Chd1_interactome	GO:0051170	import into nucleus	12/265	155/23174	2.37757e-07	7.94418e-06	5.93576e-06	56417/110750/192176/15481/16646/16905/227720/18226/18854/107939/19384/19386	12
93	Chd1_interactome	GO:0009895	negative regulation of catabolic process	16/265	292/23174	2.87058e-07	9.48836e-06	7.08955e-06	12995/110147/192176/14265/15516/73158/72416/56428/108155/18458/18673/18854/19205/67025/20588/56403	16
94	Chd1_interactome	GO:1903902	positive regulation of viral life cycle	8/265	58/23174	3.07617e-07	1.00597e-05	7.51646e-06	56417/13205/14265/15481/73158/18458/21974/30960	8
95	Chd1_interactome	GO:1902850	microtubule cytoskeleton organization involved in mitosis	11/265	130/23174	3.10939e-07	1.00613e-05	7.51766e-06	20877/20871/67300/192176/16571/100502766/16580/18226/100088/20842/103733	11
96	Chd1_interactome	GO:0016458	gene silencing	15/265	260/23174	3.531e-07	1.13066e-05	8.44808e-06	56417/70472/320817/13435/13436/16418/14056/14265/227331/99982/18458/20466/20586/83701/52463	15
97	Chd1_interactome	GO:0032259	methylation	17/265	335/23174	3.59199e-07	1.13833e-05	8.5054e-06	22589/12387/13435/13436/77683/110147/14056/16201/99982/16905/17283/17765/18193/108155/20586/64707/52463	17
98	Chd1_interactome	GO:0032204	regulation of telomere maintenance	9/265	82/23174	4.13088e-07	1.29575e-05	9.68161e-06	11920/22589/20877/12387/237107/16905/17535/18854/57321	9
99	Chd1_interactome	GO:0019058	viral life cycle	13/265	198/23174	5.03173e-07	1.56238e-05	1.16738e-05	56417/13205/14265/15516/15481/16201/73158/17535/18458/18521/18854/21974/30960	13
100	Chd1_interactome	GO:0006342	chromatin silencing	9/265	84/23174	5.08708e-07	1.56377e-05	1.16842e-05	70472/320817/13435/13436/14056/99982/20466/20586/52463	9
101	Chd1_interactome	GO:0019079	viral genome replication	10/265	111/23174	6.0354e-07	1.82231e-05	1.3616e-05	56417/13205/14265/15481/16201/73158/18458/18521/21974/30960	10
102	Chd1_interactome	GO:0006323	DNA packaging	12/265	169/23174	6.04671e-07	1.82231e-05	1.3616e-05	56215/22589/14312/12534/101612/15441/17216/78658/76044/20586/20588/14211	12
103	Chd1_interactome	GO:0006401	RNA catabolic process	14/265	236/23174	6.25004e-07	1.8653e-05	1.39372e-05	11920/72662/192170/227715/69639/14265/227331/73158/72416/18458/19205/56403/22352/213541	14
104	Chd1_interactome	GO:0071426	ribonucleoprotein complex export from nucleus	8/265	64/23174	6.69519e-07	1.97894e-05	1.47863e-05	16418/227720/19384/231452/331401/107829/103573/231386	8
105	Chd1_interactome	GO:0071166	ribonucleoprotein complex localization	8/265	65/23174	7.55997e-07	2.21327e-05	1.65372e-05	16418/227720/19384/231452/331401/107829/103573/231386	8
106	Chd1_interactome	GO:0045814	negative regulation of gene expression, epigenetic	9/265	90/23174	9.19418e-07	2.64954e-05	1.97969e-05	70472/320817/13435/13436/14056/99982/20466/20586/52463	9
107	Chd1_interactome	GO:0017038	protein import	13/265	209/23174	9.29036e-07	2.64954e-05	1.97969e-05	56417/110750/192176/15481/16646/16905/227720/18226/18854/107939/19384/19386/21855	13
108	Chd1_interactome	GO:1903900	regulation of viral life cycle	11/265	145/23174	9.30871e-07	2.64954e-05	1.97969e-05	56417/13205/14265/15481/16201/73158/17535/18458/18854/21974/30960	11
109	Chd1_interactome	GO:0031330	negative regulation of cellular catabolic process	14/265	245/23174	9.77705e-07	2.75731e-05	2.06021e-05	12995/110147/14265/15516/73158/72416/56428/108155/18458/18854/19205/67025/20588/56403	14
110	Chd1_interactome	GO:0002181	cytoplasmic translation	9/265	92/23174	1.10871e-06	3.08154e-05	2.30248e-05	234734/13669/14265/19896/67025/19941/20005/11837/213541	9
111	Chd1_interactome	GO:0043900	regulation of multi-organism process	18/265	405/23174	1.11272e-06	3.08154e-05	2.30248e-05	56417/12648/13205/14265/14433/15481/16201/73158/17535/18458/18521/18854/51792/20466/20586/21974/30960/213541	18
112	Chd1_interactome	GO:0001824	blastocyst development	11/265	149/23174	1.21921e-06	3.34629e-05	2.5003e-05	26380/76044/66923/66229/74778/99377/20586/52463/331401/107829/67439	11
113	Chd1_interactome	GO:0045069	regulation of viral genome replication	9/265	94/23174	1.33076e-06	3.59951e-05	2.68949e-05	56417/13205/14265/15481/16201/73158/18458/21974/30960	9
114	Chd1_interactome	GO:0070192	chromosome organization involved in meiotic cell cycle	8/265	70/23174	1.34598e-06	3.59951e-05	2.68949e-05	11920/22589/110147/17535/78658/51792/14211/77053	8
115	Chd1_interactome	GO:0006360	transcription by RNA polymerase I	7/265	49/23174	1.3466e-06	3.59951e-05	2.68949e-05	216877/192176/14884/64424/20586/21453/105372	7
116	Chd1_interactome	GO:0042255	ribosome assembly	8/265	71/23174	1.50203e-06	3.98038e-05	2.97408e-05	67832/13205/16418/100019/67025/11837/74778/225215	8
117	Chd1_interactome	GO:1901989	positive regulation of cell cycle phase transition	9/265	96/23174	1.59018e-06	4.17795e-05	3.1217e-05	237877/12534/72584/13205/14056/16906/116871/20466/50875	9
118	Chd1_interactome	GO:0010948	negative regulation of cell cycle process	13/265	225/23174	2.11944e-06	5.52132e-05	4.12544e-05	11920/22589/20877/12534/14056/227331/15516/100502766/17283/17535/18854/19357/19941	13
119	Chd1_interactome	GO:1903046	meiotic cell cycle process	12/265	193/23174	2.45744e-06	6.34804e-05	4.74315e-05	11920/22589/110147/17535/78658/51792/14211/77053/64707/21974/103733/213541	12
120	Chd1_interactome	GO:0051567	histone H3-K9 methylation	6/265	35/23174	2.59644e-06	6.65121e-05	4.96967e-05	22589/13436/110147/99982/16905/64707	6
121	Chd1_interactome	GO:0045930	negative regulation of mitotic cell cycle	13/265	232/23174	2.97286e-06	7.55254e-05	5.64314e-05	11920/22589/20877/12534/12387/14056/227331/17535/18854/19357/19941/21974/100683	13
122	Chd1_interactome	GO:0006261	DNA-dependent DNA replication	10/265	134/23174	3.39271e-06	8.54852e-05	6.38732e-05	237877/22589/217578/68142/70024/17216/17535/26428/106344/72151	10
123	Chd1_interactome	GO:0072331	signal transduction by p53 class mediator	10/265	135/23174	3.6277e-06	9.04057e-05	6.75497e-05	68048/237877/11920/22589/15387/99982/18854/67025/19941/21848	10
124	Chd1_interactome	GO:0006275	regulation of DNA replication	9/265	106/23174	3.64681e-06	9.04057e-05	6.75497e-05	237877/22589/12534/110147/68142/17535/71521/106344/72151	9
125	Chd1_interactome	GO:0090307	mitotic spindle assembly	7/265	57/23174	3.83399e-06	9.42856e-05	7.04486e-05	20877/67300/192176/16571/100502766/16580/20842	7
126	Chd1_interactome	GO:1903312	negative regulation of mRNA metabolic process	8/265	81/23174	4.11509e-06	0.000100395	7.50137e-05	56215/14265/15387/73158/18458/19205/19656/56403	8
127	Chd1_interactome	GO:0006402	mRNA catabolic process	12/265	205/23174	4.58526e-06	0.000110985	8.29261e-05	11920/192170/227715/69639/14265/227331/73158/18458/19205/56403/22352/213541	12
128	Chd1_interactome	GO:0051054	positive regulation of DNA metabolic process	13/265	244/23174	5.16026e-06	0.000123927	9.25962e-05	237877/11920/22589/20877/12534/12387/15516/68142/17535/18854/106344/72151/21974	13
129	Chd1_interactome	GO:0043902	positive regulation of multi-organism process	11/265	173/23174	5.22549e-06	0.000124521	9.30397e-05	56417/12648/13205/14265/14433/15481/73158/18458/20586/21974/30960	11
130	Chd1_interactome	GO:2001020	regulation of response to DNA damage stimulus	12/265	209/23174	5.58921e-06	0.000132163	9.87503e-05	237877/11920/72567/14265/15387/99982/56428/18854/19941/57321/107829/21974	12
131	Chd1_interactome	GO:0046822	regulation of nucleocytoplasmic transport	9/265	112/23174	5.7491e-06	0.000134906	0.0001008	329506/192176/227720/18226/19384/225432/331401/107829/103573	9
132	Chd1_interactome	GO:0031062	positive regulation of histone methylation	6/265	40/23174	5.85285e-06	0.0001363	0.000101841	13436/16905/17283/17765/108155/52463	6
133	Chd1_interactome	GO:0034502	protein localization to chromosome	8/265	85/23174	5.91941e-06	0.000136814	0.000102225	22589/20877/12534/14056/237107/18854/19357/57321	8
134	Chd1_interactome	GO:0006333	chromatin assembly or disassembly	10/265	144/23174	6.46192e-06	0.000148238	0.000110761	22589/14312/12648/101612/15441/17216/66923/20586/20588/64707	10
135	Chd1_interactome	GO:1905268	negative regulation of chromatin organization	7/265	62/23174	6.7932e-06	0.000154684	0.000115577	70472/320817/13436/99982/17765/20466/52463	7
136	Chd1_interactome	GO:0044774	mitotic DNA integrity checkpoint	7/265	64/23174	8.41562e-06	0.000190218	0.000142128	11920/12534/227331/17535/18854/19941/21974	7
137	Chd1_interactome	GO:2000278	regulation of DNA biosynthetic process	9/265	118/23174	8.81446e-06	0.000197779	0.000147777	11920/20877/12387/237107/15516/17283/18854/106344/72151	9
138	Chd1_interactome	GO:0042771	intrinsic apoptotic signaling pathway in response to DNA damage by p53 class mediator	6/265	43/23174	9.0329e-06	0.000199764	0.00014926	68048/237877/15387/99982/18854/19941	6
139	Chd1_interactome	GO:0043044	ATP-dependent chromatin remodeling	6/265	43/23174	9.0329e-06	0.000199764	0.00014926	330409/67772/68142/66923/20586/20588	6
140	Chd1_interactome	GO:1903829	positive regulation of cellular protein localization	14/265	297/23174	9.13946e-06	0.000200676	0.000149942	12534/329506/192176/237107/15387/15516/29875/17913/17918/18226/108155/18536/18854/19384	14
141	Chd1_interactome	GO:0044843	cell cycle G1/S phase transition	11/265	185/23174	9.89792e-06	0.000215789	0.000161234	72584/13205/26380/14056/227331/68142/404710/17283/18854/100088/19941	11
142	Chd1_interactome	GO:0051570	regulation of histone H3-K9 methylation	5/265	26/23174	1.01751e-05	0.000220269	0.000164581	22589/13436/110147/99982/16905	5
143	Chd1_interactome	GO:0000054	ribosomal subunit export from nucleus	4/265	13/23174	1.10201e-05	0.000235249	0.000175775	16418/19384/231452/103573	4
144	Chd1_interactome	GO:0033750	ribosome localization	4/265	13/23174	1.10201e-05	0.000235249	0.000175775	16418/19384/231452/103573	4
145	Chd1_interactome	GO:0061647	histone H3-K9 modification	6/265	45/23174	1.18395e-05	0.000250998	0.000187542	22589/13436/110147/99982/16905/64707	6
146	Chd1_interactome	GO:1902749	regulation of cell cycle G2/M phase transition	8/265	94/23174	1.25323e-05	0.000263865	0.000197155	237877/11920/12534/16906/17535/116871/19357/20466	8
147	Chd1_interactome	GO:0045132	meiotic chromosome segregation	8/265	95/23174	1.35508e-05	0.000283369	0.000211729	11920/110147/17535/78658/51792/14211/77053/21974	8
148	Chd1_interactome	GO:0006305	DNA alkylation	7/265	69/23174	1.39226e-05	0.000287235	0.000214617	13435/13436/77683/110147/14056/20586/52463	7
149	Chd1_interactome	GO:0006306	DNA methylation	7/265	69/23174	1.39226e-05	0.000287235	0.000214617	13435/13436/77683/110147/14056/20586/52463	7
150	Chd1_interactome	GO:0051321	meiotic cell cycle	14/265	309/23174	1.42667e-05	0.000292372	0.000218455	11920/22589/20871/110147/17535/78658/51792/19357/14211/77053/64707/21974/103733/213541	14
151	Chd1_interactome	GO:1901988	negative regulation of cell cycle phase transition	10/265	158/23174	1.46279e-05	0.00029779	0.000222504	11920/20877/12534/14056/227331/17283/17535/18854/19357/19941	10
152	Chd1_interactome	GO:0071428	rRNA-containing ribonucleoprotein complex export from nucleus	4/265	14/23174	1.52896e-05	0.000307801	0.000229984	16418/19384/231452/103573	4
153	Chd1_interactome	GO:1901796	regulation of signal transduction by p53 class mediator	7/265	70/23174	1.532e-05	0.000307801	0.000229984	237877/11920/15387/99982/67025/19941/21848	7
154	Chd1_interactome	GO:0044839	cell cycle G2/M phase transition	9/265	127/23174	1.59805e-05	0.000318988	0.000238342	237877/11920/12534/26380/16906/17535/116871/19357/20466	9
155	Chd1_interactome	GO:0007093	mitotic cell cycle checkpoint	9/265	128/23174	1.70196e-05	0.000337538	0.000252203	11920/20877/12534/227331/17535/18854/19941/21974/100683	9
156	Chd1_interactome	GO:0007088	regulation of mitotic nuclear division	10/265	162/23174	1.81809e-05	0.000356535	0.000266397	11920/22589/20877/66515/18226/19357/100088/226026/20842/103733	10
157	Chd1_interactome	GO:0045786	negative regulation of cell cycle	17/265	449/23174	1.82095e-05	0.000356535	0.000266397	11920/22589/20877/12534/12387/14056/227331/15516/100502766/17283/17535/18854/19357/19941/107829/21974/100683	17
158	Chd1_interactome	GO:0006337	nucleosome disassembly	4/265	15/23174	2.06622e-05	0.00039947	0.000298477	101612/66923/20586/20588	4
159	Chd1_interactome	GO:1902165	regulation of intrinsic apoptotic signaling pathway in response to DNA damage by p53 class mediator	4/265	15/23174	2.06622e-05	0.00039947	0.000298477	237877/15387/99982/19941	4
160	Chd1_interactome	GO:1902253	regulation of intrinsic apoptotic signaling pathway by p53 class mediator	5/265	30/23174	2.12346e-05	0.000404375	0.000302142	237877/15387/99982/67025/19941	5
161	Chd1_interactome	GO:1902751	positive regulation of cell cycle G2/M phase transition	5/265	30/23174	2.12346e-05	0.000404375	0.000302142	237877/12534/16906/116871/20466	5
162	Chd1_interactome	GO:0071897	DNA biosynthetic process	10/265	165/23174	2.13106e-05	0.000404375	0.000302142	11920/20877/12387/237107/15516/17283/18673/18854/106344/72151	10
163	Chd1_interactome	GO:2000059	negative regulation of ubiquitin-dependent protein catabolic process	6/265	50/23174	2.20204e-05	0.00041528	0.00031029	12995/15516/108155/18854/67025/20588	6
164	Chd1_interactome	GO:0051983	regulation of chromosome segregation	8/265	102/23174	2.28229e-05	0.00042779	0.000319638	11920/22589/20877/12995/12387/73804/19357/226026	8
165	Chd1_interactome	GO:2001233	regulation of apoptotic signaling pathway	16/265	412/23174	2.36745e-05	0.000441063	0.000329555	237877/72567/12385/12387/13205/14678/15387/99982/16905/56428/53610/18854/51792/67025/19941/22334	16
166	Chd1_interactome	GO:0032206	positive regulation of telomere maintenance	6/265	51/23174	2.47191e-05	0.00045775	0.000342023	11920/22589/20877/12387/17535/18854	6
167	Chd1_interactome	GO:0098727	maintenance of cell number	10/265	169/23174	2.61951e-05	0.000476608	0.000356114	12387/26380/14056/17765/18536/19664/99377/20586/83701/52463	10
168	Chd1_interactome	GO:2001242	regulation of intrinsic apoptotic signaling pathway	10/265	169/23174	2.61951e-05	0.000476608	0.000356114	237877/72567/13205/15387/99982/56428/53610/67025/19941/22334	10
169	Chd1_interactome	GO:0010833	telomere maintenance via telomere lengthening	7/265	76/23174	2.63576e-05	0.000476608	0.000356114	11920/20877/12387/237107/15516/18854/57321	7
170	Chd1_interactome	GO:0051702	interaction with symbiont	7/265	76/23174	2.63576e-05	0.000476608	0.000356114	12648/14265/14268/14433/15481/20586/30960	7
171	Chd1_interactome	GO:0034728	nucleosome organization	9/265	136/23174	2.76061e-05	0.000496264	0.0003708	22589/14312/101612/15441/68142/17216/66923/20586/20588	9
172	Chd1_interactome	GO:0006413	translational initiation	8/265	105/23174	2.81755e-05	0.000503555	0.000376248	13205/216877/13669/226982/16418/14265/73158/213541	8
173	Chd1_interactome	GO:0072332	intrinsic apoptotic signaling pathway by p53 class mediator	7/265	77/23174	2.87134e-05	0.000510202	0.000381214	68048/237877/15387/99982/18854/67025/19941	7
174	Chd1_interactome	GO:0000082	G1/S transition of mitotic cell cycle	10/265	171/23174	2.89775e-05	0.000511936	0.00038251	72584/13205/26380/14056/227331/68142/404710/18854/100088/19941	10
175	Chd1_interactome	GO:0072594	establishment of protein localization to organelle	15/265	374/23174	2.94604e-05	0.000517493	0.000386662	56417/110750/192176/15481/16646/16905/11426/56428/227720/18226/18854/107939/19384/19386/21855	15
176	Chd1_interactome	GO:0010389	regulation of G2/M transition of mitotic cell cycle	7/265	78/23174	3.12397e-05	0.000545629	0.000407685	11920/12534/16906/17535/116871/19357/20466	7
177	Chd1_interactome	GO:0000075	cell cycle checkpoint	10/265	174/23174	3.36244e-05	0.000583963	0.000436327	11920/20877/12534/227331/17535/18854/19941/107829/21974/100683	10
178	Chd1_interactome	GO:0097193	intrinsic apoptotic signaling pathway	13/265	292/23174	3.4648e-05	0.000598359	0.000447084	68048/237877/11920/72567/13205/15387/99982/56428/53610/18854/67025/19941/22334	13
179	Chd1_interactome	GO:0031498	chromatin disassembly	4/265	17/23174	3.53826e-05	0.000604256	0.00045149	101612/66923/20586/20588	4
180	Chd1_interactome	GO:0032986	protein-DNA complex disassembly	4/265	17/23174	3.53826e-05	0.000604256	0.00045149	101612/66923/20586/20588	4
181	Chd1_interactome	GO:1901991	negative regulation of mitotic cell cycle phase transition	9/265	141/23174	3.67182e-05	0.000623601	0.000465944	11920/20877/12534/14056/227331/17535/18854/19357/19941	9
182	Chd1_interactome	GO:0071824	protein-DNA complex subunit organization	11/265	214/23174	3.82934e-05	0.00064678	0.000483264	22589/14312/101612/15441/68142/17216/66923/229584/64424/20586/20588	11
183	Chd1_interactome	GO:0000086	G2/M transition of mitotic cell cycle	8/265	110/23174	3.94194e-05	0.00066216	0.000494755	11920/12534/26380/16906/17535/116871/19357/20466	8
184	Chd1_interactome	GO:0031570	DNA integrity checkpoint	8/265	111/23174	4.20664e-05	0.000698984	0.000522269	11920/12534/227331/17535/18854/19941/107829/21974	8
185	Chd1_interactome	GO:0090305	nucleic acid phosphodiester bond hydrolysis	8/265	111/23174	4.20664e-05	0.000698984	0.000522269	237877/227715/69639/66899/17535/74035/227656/78581	8
186	Chd1_interactome	GO:0044773	mitotic DNA damage checkpoint	6/265	56/23174	4.2487e-05	0.000702178	0.000524656	11920/12534/227331/17535/18854/19941	6
187	Chd1_interactome	GO:0008630	intrinsic apoptotic signaling pathway in response to DNA damage	8/265	112/23174	4.486e-05	0.000737431	0.000550996	68048/237877/11920/15387/99982/56428/18854/19941	8
188	Chd1_interactome	GO:1901992	positive regulation of mitotic cell cycle phase transition	7/265	83/23174	4.67709e-05	0.000764754	0.000571412	12534/72584/13205/16906/116871/20466/50875	7
189	Chd1_interactome	GO:0006302	double-strand break repair	11/265	220/23174	4.92356e-05	0.000800795	0.000598341	11920/68142/99982/225876/17216/17535/18854/19357/226026/57321/21974	11
190	Chd1_interactome	GO:0044728	DNA methylation or demethylation	7/265	84/23174	5.05305e-05	0.000817531	0.000610845	13435/13436/77683/110147/14056/20586/52463	7
191	Chd1_interactome	GO:1902369	negative regulation of RNA catabolic process	6/265	58/23174	5.19633e-05	0.000836309	0.000624876	14265/73158/72416/18458/19205/56403	6
192	Chd1_interactome	GO:0000027	ribosomal large subunit assembly	5/265	37/23174	6.08449e-05	0.000969105	0.000724099	67832/100019/67025/11837/225215	5
193	Chd1_interactome	GO:1902229	regulation of intrinsic apoptotic signaling pathway in response to DNA damage	5/265	37/23174	6.08449e-05	0.000969105	0.000724099	237877/15387/99982/56428/19941	5
194	Chd1_interactome	GO:0051098	regulation of binding	15/265	399/23174	6.14598e-05	0.000973852	0.000727646	20877/12387/192170/13806/14265/237107/15387/15516/99982/17283/18193/19384/67025/20466/20586	15
195	Chd1_interactome	GO:0045727	positive regulation of translation	8/265	118/23174	6.50717e-05	0.0010258	0.000766459	13205/192170/16418/14265/19205/19941/22352/213541	8
196	Chd1_interactome	GO:0048608	reproductive structure development	16/265	449/23174	6.59891e-05	0.00103495	0.000773299	11920/22589/207165/12387/66515/23950/26380/192176/15387/15516/75605/11614/66923/19664/224902/22668	16
197	Chd1_interactome	GO:0009199	ribonucleoside triphosphate metabolic process	12/265	271/23174	7.29082e-05	0.00113649	0.000849169	11949/69719/12534/16418/26380/14433/15481/56428/108155/56421/19384/68550	12
198	Chd1_interactome	GO:0061458	reproductive system development	16/265	453/23174	7.32029e-05	0.00113649	0.000849169	11920/22589/207165/12387/66515/23950/26380/192176/15387/15516/75605/11614/66923/19664/224902/22668	16
199	Chd1_interactome	GO:0006278	RNA-dependent DNA biosynthetic process	6/265	62/23174	7.59682e-05	0.00116763	0.000872434	11920/20877/12387/237107/15516/18854	6
200	Chd1_interactome	GO:0007004	telomere maintenance via telomerase	6/265	62/23174	7.59682e-05	0.00116763	0.000872434	11920/20877/12387/237107/15516/18854	6
201	Chd1_interactome	GO:0061013	regulation of mRNA catabolic process	8/265	121/23174	7.77171e-05	0.00118857	0.000888079	14265/227331/73158/18458/19205/56403/22352/213541	8
202	Chd1_interactome	GO:0042752	regulation of circadian rhythm	8/265	122/23174	8.236e-05	0.00125334	0.000936474	12534/14056/225876/75605/53610/18854/20466/64707	8
203	Chd1_interactome	GO:0051783	regulation of nuclear division	10/265	194/23174	8.4079e-05	0.0012732	0.000951311	11920/22589/20877/66515/18226/19357/100088/226026/20842/103733	10
204	Chd1_interactome	GO:0000469	cleavage involved in rRNA processing	4/265	21/23174	8.58284e-05	0.00129332	0.000966345	227715/69639/74035/78581	4
205	Chd1_interactome	GO:0051304	chromosome separation	7/265	92/23174	9.04449e-05	0.00135623	0.00101335	11920/20877/12995/78658/51792/19357/21974	7
206	Chd1_interactome	GO:0030522	intracellular receptor signaling pathway	10/265	199/23174	0.000103804	0.00153643	0.001148	60595/14056/11614/18673/18854/93686/224903/224902/20586/21848	10
207	Chd1_interactome	GO:0007063	regulation of sister chromatid cohesion	4/265	22/23174	0.000103962	0.00153643	0.001148	22589/12387/19357/226026	4
208	Chd1_interactome	GO:0070734	histone H3-K27 methylation	4/265	22/23174	0.000103962	0.00153643	0.001148	110147/14056/17765/108155	4
209	Chd1_interactome	GO:0042177	negative regulation of protein catabolic process	8/265	128/23174	0.000115309	0.0016879	0.00126117	12995/192176/15516/108155/18673/18854/67025/20588	8
210	Chd1_interactome	GO:1902806	regulation of cell cycle G1/S phase transition	8/265	128/23174	0.000115309	0.0016879	0.00126117	72584/13205/14056/227331/68142/17283/18854/19941	8
211	Chd1_interactome	GO:0019827	stem cell population maintenance	9/265	165/23174	0.000123871	0.00180464	0.0013484	12387/26380/17765/18536/19664/99377/20586/83701/52463	9
212	Chd1_interactome	GO:0006346	methylation-dependent chromatin silencing	4/265	23/23174	0.000124721	0.00180846	0.00135125	13435/13436/20586/52463	4
213	Chd1_interactome	GO:0006304	DNA modification	7/265	97/23174	0.00012636	0.00181509	0.00135621	13435/13436/77683/110147/14056/20586/52463	7
214	Chd1_interactome	GO:0043488	regulation of mRNA stability	7/265	97/23174	0.00012636	0.00181509	0.00135621	14265/227331/73158/19205/56403/22352/213541	7
215	Chd1_interactome	GO:0045931	positive regulation of mitotic cell cycle	9/265	166/23174	0.000129685	0.00185419	0.00138542	12534/72584/13205/16906/116871/18226/20466/226026/50875	9
216	Chd1_interactome	GO:0051099	positive regulation of binding	10/265	206/23174	0.000137903	0.00195657	0.00146191	12387/13806/14265/237107/15516/99982/17283/19384/67025/20586	10
217	Chd1_interactome	GO:0031503	protein-containing complex localization	11/265	247/23174	0.000138118	0.00195657	0.00146191	71770/13436/16418/227720/18536/19384/231452/331401/107829/103573/231386	11
218	Chd1_interactome	GO:0007064	mitotic sister chromatid cohesion	4/265	24/23174	0.000148326	0.00208198	0.00155562	22589/71521/229584/226026	4
219	Chd1_interactome	GO:0048025	negative regulation of mRNA splicing, via spliceosome	4/265	24/23174	0.000148326	0.00208198	0.00155562	56215/15387/19205/19656	4
220	Chd1_interactome	GO:1903051	negative regulation of proteolysis involved in cellular protein catabolic process	6/265	70/23174	0.000150138	0.00209784	0.00156747	12995/15516/108155/18854/67025/20588	6
221	Chd1_interactome	GO:0009141	nucleoside triphosphate metabolic process	12/265	293/23174	0.000151982	0.00211399	0.00157954	11949/69719/12534/16418/26380/14433/15481/56428/108155/56421/19384/68550	12
222	Chd1_interactome	GO:0033157	regulation of intracellular protein transport	10/265	209/23174	0.000155174	0.00214867	0.00160545	329506/192176/17913/18226/108155/18536/19384/331401/107829/103573	10
223	Chd1_interactome	GO:0000245	spliceosomal complex assembly	5/265	45/23174	0.000158294	0.00218205	0.00163039	101739/19656/75062/110809/231386	5
224	Chd1_interactome	GO:0032984	protein-containing complex disassembly	10/265	210/23174	0.000161321	0.00221382	0.00165413	12343/12345/101612/15481/73804/65970/66923/20586/20588/50875	10
225	Chd1_interactome	GO:0051851	modification by host of symbiont morphology or physiology	6/265	71/23174	0.000162444	0.00221382	0.00165413	12648/14265/14433/15481/20586/30960	6
226	Chd1_interactome	GO:0000077	DNA damage checkpoint	7/265	101/23174	0.00016276	0.00221382	0.00165413	11920/12534/227331/17535/18854/19941/107829	7
227	Chd1_interactome	GO:0075522	IRES-dependent viral translational initiation	3/265	10/23174	0.000167183	0.00226396	0.00169159	13669/18521/19205	3
228	Chd1_interactome	GO:0033120	positive regulation of RNA splicing	5/265	46/23174	0.000175954	0.00237229	0.00177253	192170/15387/15481/19656/110809	5
229	Chd1_interactome	GO:0009411	response to UV	8/265	137/23174	0.00018458	0.00247183	0.00184691	20877/72584/14265/68142/99982/17283/18854/19941	8
230	Chd1_interactome	GO:0140013	meiotic nuclear division	9/265	174/23174	0.000184945	0.00247183	0.00184691	11920/110147/17535/78658/51792/14211/77053/64707/21974	9
231	Chd1_interactome	GO:2000573	positive regulation of DNA biosynthetic process	6/265	73/23174	0.000189441	0.00252096	0.00188362	11920/20877/12387/15516/106344/72151	6
232	Chd1_interactome	GO:0030261	chromosome condensation	5/265	47/23174	0.000195078	0.00258478	0.0019313	56215/12534/78658/76044/14211	5
233	Chd1_interactome	GO:0034250	positive regulation of cellular amide metabolic process	8/265	139/23174	0.000203877	0.00268978	0.00200976	13205/192170/16418/14265/19205/19941/22352/213541	8
234	Chd1_interactome	GO:0000470	maturation of LSU-rRNA	4/265	26/23174	0.000204966	0.00269259	0.00201186	74035/19896/27176/66229	4
235	Chd1_interactome	GO:0044786	cell cycle DNA replication	5/265	48/23174	0.000215746	0.00281018	0.00209972	237877/22589/68142/17216/17535	5
236	Chd1_interactome	GO:0051972	regulation of telomerase activity	5/265	48/23174	0.000215746	0.00281018	0.00209972	20877/12387/15516/17283/18854	5
237	Chd1_interactome	GO:0043487	regulation of RNA stability	7/265	106/23174	0.000219732	0.0028397	0.00212178	14265/227331/73158/19205/56403/22352/213541	7
238	Chd1_interactome	GO:0000380	alternative mRNA splicing, via spliceosome	6/265	75/23174	0.00021986	0.0028397	0.00212178	14265/15382/19205/93686/19656/110809	6
239	Chd1_interactome	GO:0030099	myeloid cell differentiation	14/265	401/23174	0.00023187	0.0029823	0.00222833	56417/12387/216820/16418/99982/17089/76044/18854/93686/19664/20586/107829/21873/50875	14
240	Chd1_interactome	GO:0048599	oocyte development	5/265	49/23174	0.000238039	0.00300422	0.0022447	11920/20871/12387/51792/213541	5
241	Chd1_interactome	GO:0090329	regulation of DNA-dependent DNA replication	5/265	49/23174	0.000238039	0.00300422	0.0022447	22589/68142/17535/106344/72151	5
242	Chd1_interactome	GO:0006376	mRNA splice site selection	4/265	27/23174	0.000238461	0.00300422	0.0022447	101739/19656/110809/231386	4
243	Chd1_interactome	GO:0010971	positive regulation of G2/M transition of mitotic cell cycle	4/265	27/23174	0.000238461	0.00300422	0.0022447	12534/16906/116871/20466	4
244	Chd1_interactome	GO:0060008	Sertoli cell differentiation	4/265	27/23174	0.000238461	0.00300422	0.0022447	22589/192176/11614/224902	4
245	Chd1_interactome	GO:0009201	ribonucleoside triphosphate biosynthetic process	8/265	144/23174	0.000259461	0.00325544	0.00243241	11949/69719/16418/26380/14433/56428/108155/56421	8
246	Chd1_interactome	GO:0010332	response to gamma radiation	5/265	50/23174	0.000262041	0.00326119	0.00243671	11920/99982/17283/18854/19941	5
247	Chd1_interactome	GO:1902373	negative regulation of mRNA catabolic process	5/265	50/23174	0.000262041	0.00326119	0.00243671	14265/73158/18458/19205/56403	5
248	Chd1_interactome	GO:0009205	purine ribonucleoside triphosphate metabolic process	11/265	267/23174	0.000270961	0.00335861	0.00250949	11949/12534/16418/26380/14433/15481/56428/108155/56421/19384/68550	11
249	Chd1_interactome	GO:0034644	cellular response to UV	6/265	78/23174	0.000272564	0.00336491	0.00251421	20877/72584/14265/68142/99982/19941	6
250	Chd1_interactome	GO:0070198	protein localization to chromosome, telomeric region	4/265	28/23174	0.000275718	0.00339023	0.00253312	22589/237107/18854/57321	4
251	Chd1_interactome	GO:0033119	negative regulation of RNA splicing	4/265	29/23174	0.000316975	0.00386659	0.00288905	56215/15387/19205/19656	4
252	Chd1_interactome	GO:0071353	cellular response to interleukin-4	4/265	29/23174	0.000316975	0.00386659	0.00288905	15516/17216/18854/11837	4
253	Chd1_interactome	GO:0033045	regulation of sister chromatid segregation	6/265	81/23174	0.000334715	0.00406685	0.00303868	11920/22589/20877/12387/19357/226026	6
254	Chd1_interactome	GO:2000045	regulation of G1/S transition of mitotic cell cycle	7/265	114/23174	0.000343416	0.00414461	0.00309678	72584/13205/14056/227331/68142/18854/19941	7
255	Chd1_interactome	GO:0009994	oocyte differentiation	5/265	53/23174	0.000345159	0.00414461	0.00309678	11920/20871/12387/51792/213541	5
256	Chd1_interactome	GO:0032210	regulation of telomere maintenance via telomerase	5/265	53/23174	0.000345159	0.00414461	0.00309678	11920/20877/12387/237107/18854	5
257	Chd1_interactome	GO:1903363	negative regulation of cellular protein catabolic process	6/265	82/23174	0.000357726	0.00427879	0.00319704	12995/15516/108155/18854/67025/20588	6
258	Chd1_interactome	GO:0009144	purine nucleoside triphosphate metabolic process	11/265	276/23174	0.000359152	0.0042792	0.00319735	11949/12534/16418/26380/14433/15481/56428/108155/56421/19384/68550	11
259	Chd1_interactome	GO:0051569	regulation of histone H3-K4 methylation	4/265	30/23174	0.000362473	0.00430209	0.00321445	12387/13436/110147/99982	4
260	Chd1_interactome	GO:0051568	histone H3-K4 methylation	5/265	54/23174	0.000376864	0.0044557	0.00332922	12387/13436/110147/99982/108155	5
261	Chd1_interactome	GO:0006310	DNA recombination	11/265	278/23174	0.000381721	0.00449583	0.00335921	237877/11920/68142/99982/17216/17535/53610/56505/226026/57321/21974	11
262	Chd1_interactome	GO:0051053	negative regulation of DNA metabolic process	8/265	153/23174	0.000390542	0.00458216	0.00342372	11920/237107/17283/17535/71521/18854/57321/52463	8
263	Chd1_interactome	GO:0051656	establishment of organelle localization	15/265	474/23174	0.000397748	0.00464896	0.00347363	60595/11920/12387/16418/14265/73804/100502766/17913/17918/18226/18536/19384/231452/77053/103573	15
264	Chd1_interactome	GO:0071478	cellular response to radiation	8/265	154/23174	0.00040794	0.00475003	0.00354914	11920/20877/72584/14265/68142/99982/56428/19941	8
265	Chd1_interactome	GO:0001832	blastocyst growth	4/265	31/23174	0.000412457	0.00476651	0.00356146	26380/76044/99377/20586	4
266	Chd1_interactome	GO:0070670	response to interleukin-4	4/265	31/23174	0.000412457	0.00476651	0.00356146	15516/17216/18854/11837	4
267	Chd1_interactome	GO:0009142	nucleoside triphosphate biosynthetic process	8/265	155/23174	0.000425963	0.00490416	0.00366431	11949/69719/16418/26380/14433/56428/108155/56421	8
268	Chd1_interactome	GO:0046777	protein autophosphorylation	10/265	239/23174	0.000452986	0.00519581	0.00388223	11920/20871/69719/69131/12747/12995/15481/29875/17535/21848	10
269	Chd1_interactome	GO:0006096	glycolytic process	6/265	86/23174	0.000462414	0.00528424	0.00394829	16418/26380/14433/56428/108155/56421	6
270	Chd1_interactome	GO:0050686	negative regulation of mRNA processing	4/265	32/23174	0.000467172	0.00531505	0.00397132	56215/15387/19205/19656	4
271	Chd1_interactome	GO:1900180	regulation of protein localization to nucleus	7/265	120/23174	0.000468568	0.00531505	0.00397132	12534/192176/16905/18226/108155/19384/20466	7
272	Chd1_interactome	GO:0071407	cellular response to organic cyclic compound	15/265	482/23174	0.000473325	0.00534927	0.00399689	11647/12385/12387/110147/14056/15387/73158/11614/18673/93686/224903/224902/20586/21974/21848	15
273	Chd1_interactome	GO:0001825	blastocyst formation	5/265	57/23174	0.000485263	0.00544416	0.00406779	26380/66923/66229/74778/52463	5
274	Chd1_interactome	GO:0019080	viral gene expression	5/265	57/23174	0.000485263	0.00544416	0.00406779	12648/13669/18521/19205/20586	5
275	Chd1_interactome	GO:0019081	viral translation	3/265	14/23174	0.000490213	0.00545969	0.00407939	13669/18521/19205	3
276	Chd1_interactome	GO:0046831	regulation of RNA export from nucleus	3/265	14/23174	0.000490213	0.00545969	0.00407939	225432/331401/107829	3
277	Chd1_interactome	GO:0006757	ATP generation from ADP	6/265	87/23174	0.000491976	0.00545969	0.00407939	16418/26380/14433/56428/108155/56421	6
278	Chd1_interactome	GO:0046034	ATP metabolic process	10/265	242/23174	0.000499327	0.00552133	0.00412545	11949/12534/16418/26380/14433/15481/56428/108155/56421/68550	10
279	Chd1_interactome	GO:0090501	RNA phosphodiester bond hydrolysis	5/265	58/23174	0.000526141	0.00579698	0.00433141	227715/69639/66899/74035/78581	5
280	Chd1_interactome	GO:0007568	aging	10/265	244/23174	0.000532354	0.00584449	0.0043669	11920/12534/16905/18226/18854/110593/20466/226026/81879/21974	10
281	Chd1_interactome	GO:1903313	positive regulation of mRNA metabolic process	6/265	89/23174	0.000555502	0.00607691	0.00454057	192170/227331/15481/18458/19656/213541	6
282	Chd1_interactome	GO:0042770	signal transduction in response to DNA damage	6/265	90/23174	0.000589563	0.0063607	0.00475261	237877/11920/22589/99982/18854/19941	6
283	Chd1_interactome	GO:0042866	pyruvate biosynthetic process	6/265	90/23174	0.000589563	0.0063607	0.00475261	16418/26380/14433/56428/108155/56421	6
284	Chd1_interactome	GO:0006356	regulation of transcription by RNA polymerase I	4/265	34/23174	0.00059179	0.0063607	0.00475261	216877/192176/20586/105372	4
285	Chd1_interactome	GO:0032435	negative regulation of proteasomal ubiquitin-dependent protein catabolic process	4/265	34/23174	0.00059179	0.0063607	0.00475261	15516/108155/67025/20588	4
286	Chd1_interactome	GO:0045815	positive regulation of gene expression, epigenetic	4/265	34/23174	0.00059179	0.0063607	0.00475261	70472/320817/12387/52463	4
287	Chd1_interactome	GO:0010212	response to ionizing radiation	7/265	125/23174	0.000598544	0.00639645	0.00477932	68048/11920/68142/99982/17283/18854/19941	7
288	Chd1_interactome	GO:0000212	meiotic spindle organization	3/265	15/23174	0.0006076	0.00639645	0.00477932	22589/51792/103733	3
289	Chd1_interactome	GO:0044827	modulation by host of viral genome replication	3/265	15/23174	0.0006076	0.00639645	0.00477932	14265/15481/30960	3
290	Chd1_interactome	GO:0072413	signal transduction involved in mitotic cell cycle checkpoint	3/265	15/23174	0.0006076	0.00639645	0.00477932	11920/18854/19941	3
291	Chd1_interactome	GO:1902402	signal transduction involved in mitotic DNA damage checkpoint	3/265	15/23174	0.0006076	0.00639645	0.00477932	11920/18854/19941	3
292	Chd1_interactome	GO:1902403	signal transduction involved in mitotic DNA integrity checkpoint	3/265	15/23174	0.0006076	0.00639645	0.00477932	11920/18854/19941	3
293	Chd1_interactome	GO:0051817	modification of morphology or physiology of other organism involved in symbiotic interaction	6/265	91/23174	0.000625223	0.00655951	0.00490116	12648/14265/14433/15481/20586/30960	6
294	Chd1_interactome	GO:0060249	anatomical structure homeostasis	13/265	393/23174	0.000639489	0.00668636	0.00499594	11920/22589/20877/12387/26380/227331/237107/15516/16905/17535/18854/226026/57321	13
295	Chd1_interactome	GO:0000724	double-strand break repair via homologous recombination	7/265	127/23174	0.000657923	0.00680764	0.00508656	11920/68142/99982/17216/17535/226026/57321	7
296	Chd1_interactome	GO:0000725	recombinational repair	7/265	127/23174	0.000657923	0.00680764	0.00508656	11920/68142/99982/17216/17535/226026/57321	7
297	Chd1_interactome	GO:0032205	negative regulation of telomere maintenance	4/265	35/23174	0.000662192	0.00680764	0.00508656	11920/237107/18854/57321	4
298	Chd1_interactome	GO:0061640	cytoskeleton-dependent cytokinesis	6/265	92/23174	0.000662533	0.00680764	0.00508656	68743/20877/66515/16571/18226/20658	6
299	Chd1_interactome	GO:0034330	cell junction organization	10/265	251/23174	0.000662542	0.00680764	0.00508656	60595/12385/12387/192176/14268/29875/11426/17913/18810/233765	10
300	Chd1_interactome	GO:0006446	regulation of translational initiation	5/265	61/23174	0.000664376	0.00680764	0.00508656	13205/226982/14265/73158/213541	5
301	Chd1_interactome	GO:0007623	circadian rhythm	9/265	209/23174	0.000706645	0.0072167	0.0053922	12534/14056/225876/75605/53610/108155/18854/20466/64707	9
302	Chd1_interactome	GO:0006354	DNA-templated transcription, elongation	5/265	62/23174	0.000715991	0.00726388	0.00542745	69131/14056/66923/68550/107829	5
303	Chd1_interactome	GO:1904356	regulation of telomere maintenance via telomere lengthening	5/265	62/23174	0.000715991	0.00726388	0.00542745	11920/20877/12387/237107/18854	5
304	Chd1_interactome	GO:0060969	negative regulation of gene silencing	4/265	36/23174	0.000738327	0.00738467	0.0055177	56417/70472/320817/52463	4
305	Chd1_interactome	GO:0018027	peptidyl-lysine dimethylation	3/265	16/23174	0.000741515	0.00738467	0.0055177	77683/110147/64707	3
306	Chd1_interactome	GO:0032239	regulation of nucleobase-containing compound transport	3/265	16/23174	0.000741515	0.00738467	0.0055177	225432/331401/107829	3
307	Chd1_interactome	GO:0048820	hair follicle maturation	3/265	16/23174	0.000741515	0.00738467	0.0055177	12387/17918/19664	3
308	Chd1_interactome	GO:0046031	ADP metabolic process	6/265	94/23174	0.00074231	0.00738467	0.0055177	16418/26380/14433/56428/108155/56421	6
309	Chd1_interactome	GO:0060968	regulation of gene silencing	6/265	94/23174	0.00074231	0.00738467	0.0055177	56417/70472/320817/14265/20466/52463	6
310	Chd1_interactome	GO:0000381	regulation of alternative mRNA splicing, via spliceosome	5/265	63/23174	0.000770544	0.00761625	0.00569074	14265/19205/93686/19656/110809	5
311	Chd1_interactome	GO:0030330	DNA damage response, signal transduction by p53 class mediator	5/265	63/23174	0.000770544	0.00761625	0.00569074	11920/22589/99982/18854/19941	5
312	Chd1_interactome	GO:0006754	ATP biosynthetic process	7/265	131/23174	0.000790662	0.00776516	0.005802	11949/16418/26380/14433/56428/108155/56421	7
313	Chd1_interactome	GO:0030218	erythrocyte differentiation	7/265	131/23174	0.000790662	0.00776516	0.005802	56417/99982/17089/76044/93686/20586/50875	7
314	Chd1_interactome	GO:0022411	cellular component disassembly	12/265	353/23174	0.000810349	0.00793316	0.00592752	56215/12343/12345/12534/101612/15481/73804/65970/66923/20586/20588/50875	12
315	Chd1_interactome	GO:0030705	cytoskeleton-dependent intracellular transport	8/265	171/23174	0.000813796	0.00794161	0.00593384	60595/14265/15481/100502766/17913/17918/18536/77053	8
316	Chd1_interactome	GO:0033260	nuclear DNA replication	4/265	37/23174	0.000820446	0.00798117	0.0059634	237877/22589/68142/17216	4
317	Chd1_interactome	GO:1902807	negative regulation of cell cycle G1/S phase transition	5/265	64/23174	0.000828141	0.00803062	0.00600035	14056/227331/17283/18854/19941	5
318	Chd1_interactome	GO:0065004	protein-DNA complex assembly	8/265	172/23174	0.000845221	0.00817047	0.00610484	22589/14312/101612/15441/17216/229584/64424/20586	8
319	Chd1_interactome	GO:0006334	nucleosome assembly	6/265	97/23174	0.000875665	0.00843823	0.00630491	22589/14312/101612/15441/17216/20586	6
320	Chd1_interactome	GO:0036124	histone H3-K9 trimethylation	3/265	17/23174	0.000892829	0.00855002	0.00638844	22589/16905/64707	3
321	Chd1_interactome	GO:0045793	positive regulation of cell size	3/265	17/23174	0.000892829	0.00855002	0.00638844	15516/99982/108155	3
322	Chd1_interactome	GO:0031935	regulation of chromatin silencing	4/265	38/23174	0.000908803	0.00867596	0.00648254	70472/320817/20466/52463	4
323	Chd1_interactome	GO:0071482	cellular response to light stimulus	6/265	98/23174	0.000923985	0.00879359	0.00657042	20877/72584/14265/68142/99982/19941	6
324	Chd1_interactome	GO:0006165	nucleoside diphosphate phosphorylation	6/265	99/23174	0.00097433	0.0091874	0.00686467	16418/26380/14433/56428/108155/56421	6
325	Chd1_interactome	GO:0009135	purine nucleoside diphosphate metabolic process	6/265	99/23174	0.00097433	0.0091874	0.00686467	16418/26380/14433/56428/108155/56421	6
326	Chd1_interactome	GO:0009179	purine ribonucleoside diphosphate metabolic process	6/265	99/23174	0.00097433	0.0091874	0.00686467	16418/26380/14433/56428/108155/56421	6
327	Chd1_interactome	GO:0033047	regulation of mitotic sister chromatid segregation	5/265	67/23174	0.00102025	0.00959098	0.00716622	11920/22589/20877/19357/226026	5
328	Chd1_interactome	GO:0009167	purine ribonucleoside monophosphate metabolic process	10/265	267/23174	0.00106072	0.00989622	0.00739429	11949/12534/16418/26380/14433/15481/56428/108155/56421/68550	10
329	Chd1_interactome	GO:0044766	multi-organism transport	3/265	18/23174	0.00106238	0.00989622	0.00739429	14265/331401/107829	3
330	Chd1_interactome	GO:1902579	multi-organism localization	3/265	18/23174	0.00106238	0.00989622	0.00739429	14265/331401/107829	3
331	Chd1_interactome	GO:0048872	homeostasis of number of cells	11/265	315/23174	0.00106895	0.00992735	0.00741755	56417/14056/227331/99982/17089/17283/56428/76044/93686/20586/50875	11
332	Chd1_interactome	GO:0046939	nucleotide phosphorylation	6/265	101/23174	0.00108133	0.00998198	0.00745837	16418/26380/14433/56428/108155/56421	6
333	Chd1_interactome	GO:2001022	positive regulation of response to DNA damage stimulus	6/265	101/23174	0.00108133	0.00998198	0.00745837	11920/72567/14265/56428/19941/21974	6
334	Chd1_interactome	GO:0009126	purine nucleoside monophosphate metabolic process	10/265	268/23174	0.00109099	0.010041	0.00750246	11949/12534/16418/26380/14433/15481/56428/108155/56421/68550	10
335	Chd1_interactome	GO:0046825	regulation of protein export from nucleus	4/265	40/23174	0.00110524	0.0101418	0.00757782	329506/331401/107829/103573	4
336	Chd1_interactome	GO:0016573	histone acetylation	7/265	139/23174	0.00111922	0.0102395	0.00765081	223770/268936/108155/56505/20466/20586/100683	7
337	Chd1_interactome	GO:0019359	nicotinamide nucleotide biosynthetic process	6/265	102/23174	0.00113809	0.0103813	0.00775674	16418/26380/14433/56428/108155/56421	6
338	Chd1_interactome	GO:0032868	response to insulin	9/265	224/23174	0.00115149	0.0104724	0.0078248	69719/16418/14678/15387/17913/17918/108155/20588/20402	9
339	Chd1_interactome	GO:0000281	mitotic cytokinesis	5/265	69/23174	0.0011655	0.0105686	0.00789665	68743/66515/16571/18226/20658	5
340	Chd1_interactome	GO:0009161	ribonucleoside monophosphate metabolic process	10/265	271/23174	0.00118606	0.0107234	0.00801235	11949/12534/16418/26380/14433/15481/56428/108155/56421/68550	10
341	Chd1_interactome	GO:0009185	ribonucleoside diphosphate metabolic process	6/265	103/23174	0.00119711	0.0107916	0.0080633	16418/26380/14433/56428/108155/56421	6
342	Chd1_interactome	GO:0010972	negative regulation of G2/M transition of mitotic cell cycle	4/265	41/23174	0.00121383	0.0108985	0.0081432	11920/12534/17535/19357	4
343	Chd1_interactome	GO:0009206	purine ribonucleoside triphosphate biosynthetic process	7/265	141/23174	0.00121607	0.0108985	0.0081432	11949/16418/26380/14433/56428/108155/56421	7
344	Chd1_interactome	GO:0016075	rRNA catabolic process	3/265	19/23174	0.00125096	0.0110693	0.0082708	72662/227715/69639	3
345	Chd1_interactome	GO:0031571	mitotic G1 DNA damage checkpoint	3/265	19/23174	0.00125096	0.0110693	0.0082708	227331/18854/19941	3
346	Chd1_interactome	GO:0031936	negative regulation of chromatin silencing	3/265	19/23174	0.00125096	0.0110693	0.0082708	70472/320817/52463	3
347	Chd1_interactome	GO:0034472	snRNA 3'-end processing	3/265	19/23174	0.00125096	0.0110693	0.0082708	227715/69639/18130	3
348	Chd1_interactome	GO:0007018	microtubule-based movement	10/265	273/23174	0.00125313	0.0110693	0.0082708	14265/15481/73804/16571/100502766/16580/16709/17918/18536/77053	10
349	Chd1_interactome	GO:0030518	intracellular steroid hormone receptor signaling pathway	6/265	104/23174	0.00125845	0.0110845	0.00828214	11614/18673/93686/224903/224902/20586	6
350	Chd1_interactome	GO:0009145	purine nucleoside triphosphate biosynthetic process	7/265	142/23174	0.00126689	0.0110952	0.00829017	11949/16418/26380/14433/56428/108155/56421	7
351	Chd1_interactome	GO:0034101	erythrocyte homeostasis	7/265	142/23174	0.00126689	0.0110952	0.00829017	56417/99982/17089/76044/93686/20586/50875	7
352	Chd1_interactome	GO:0000956	nuclear-transcribed mRNA catabolic process	6/265	105/23174	0.00132216	0.0114494	0.00855478	11920/192170/227715/69639/18458/19205	6
353	Chd1_interactome	GO:0019363	pyridine nucleotide biosynthetic process	6/265	105/23174	0.00132216	0.0114494	0.00855478	16418/26380/14433/56428/108155/56421	6
354	Chd1_interactome	GO:0006110	regulation of glycolytic process	4/265	42/23174	0.00132968	0.0114494	0.00855478	16418/26380/56428/108155	4
355	Chd1_interactome	GO:0030811	regulation of nucleotide catabolic process	4/265	42/23174	0.00132968	0.0114494	0.00855478	16418/26380/56428/108155	4
356	Chd1_interactome	GO:0030835	negative regulation of actin filament depolymerization	4/265	42/23174	0.00132968	0.0114494	0.00855478	12343/12345/65970/50875	4
357	Chd1_interactome	GO:0045740	positive regulation of DNA replication	4/265	42/23174	0.00132968	0.0114494	0.00855478	237877/22589/12534/68142	4
358	Chd1_interactome	GO:2001234	negative regulation of apoptotic signaling pathway	9/265	229/23174	0.00134214	0.0115244	0.00861086	237877/12385/12387/13205/14678/99982/16905/53610/22334	9
359	Chd1_interactome	GO:0018393	internal peptidyl-lysine acetylation	7/265	144/23174	0.00137352	0.011761	0.00878762	223770/268936/108155/56505/20466/20586/100683	7
360	Chd1_interactome	GO:0006473	protein acetylation	8/265	187/23174	0.00144522	0.0122905	0.00918327	223770/268936/108155/56505/20466/20586/57321/100683	8
361	Chd1_interactome	GO:0031057	negative regulation of histone modification	4/265	43/23174	0.00145302	0.0122905	0.00918327	13436/99982/17765/20466	4
362	Chd1_interactome	GO:0033048	negative regulation of mitotic sister chromatid segregation	4/265	43/23174	0.00145302	0.0122905	0.00918327	11920/22589/20877/19357	4
363	Chd1_interactome	GO:1900006	positive regulation of dendrite development	6/265	107/23174	0.00145695	0.0122905	0.00918327	53872/66515/14056/14265/15387/29875	6
364	Chd1_interactome	GO:0044783	G1 DNA damage checkpoint	3/265	20/23174	0.00145935	0.0122905	0.00918327	227331/18854/19941	3
365	Chd1_interactome	GO:0044819	mitotic G1/S transition checkpoint	3/265	20/23174	0.00145935	0.0122905	0.00918327	227331/18854/19941	3
366	Chd1_interactome	GO:0097327	response to antineoplastic agent	5/265	73/23174	0.00150117	0.0126082	0.00942065	22589/12385/12387/14265/73158	5
367	Chd1_interactome	GO:0009123	nucleoside monophosphate metabolic process	10/265	280/23174	0.00151266	0.0126701	0.00946685	11949/12534/16418/26380/14433/15481/56428/108155/56421/68550	10
368	Chd1_interactome	GO:0006475	internal protein amino acid acetylation	7/265	147/23174	0.00154646	0.012918	0.00965213	223770/268936/108155/56505/20466/20586/100683	7
369	Chd1_interactome	GO:0072525	pyridine-containing compound biosynthetic process	6/265	109/23174	0.00160196	0.0133453	0.00997142	16418/26380/14433/56428/108155/56421	6
370	Chd1_interactome	GO:0032386	regulation of intracellular transport	13/265	437/23174	0.00166785	0.0138567	0.0103535	329506/192176/14265/17913/227720/18226/108155/18536/19384/225432/331401/107829/103573	13
371	Chd1_interactome	GO:0000466	maturation of 5.8S rRNA from tricistronic rRNA transcript (SSU-rRNA, 5.8S rRNA, LSU-rRNA)	3/265	21/23174	0.00168827	0.0139509	0.0104239	227715/69639/74035	3
372	Chd1_interactome	GO:0007095	mitotic G2 DNA damage checkpoint	3/265	21/23174	0.00168827	0.0139509	0.0104239	11920/12534/17535	3
373	Chd1_interactome	GO:0010721	negative regulation of cell development	12/265	385/23174	0.00169418	0.0139622	0.0104324	60595/12385/12387/192176/14265/99982/18536/19205/19664/331401/21873/22352	12
374	Chd1_interactome	GO:0018023	peptidyl-lysine trimethylation	4/265	45/23174	0.00172323	0.0141259	0.0105546	22589/16905/108155/64707	4
375	Chd1_interactome	GO:0033046	negative regulation of sister chromatid segregation	4/265	45/23174	0.00172323	0.0141259	0.0105546	11920/22589/20877/19357	4
376	Chd1_interactome	GO:0043401	steroid hormone mediated signaling pathway	6/265	111/23174	0.0017577	0.0143701	0.0107371	11614/18673/93686/224903/224902/20586	6
377	Chd1_interactome	GO:0009127	purine nucleoside monophosphate biosynthetic process	7/265	152/23174	0.00187192	0.015223	0.0113744	11949/16418/26380/14433/56428/108155/56421	7
378	Chd1_interactome	GO:0009168	purine ribonucleoside monophosphate biosynthetic process	7/265	152/23174	0.00187192	0.015223	0.0113744	11949/16418/26380/14433/56428/108155/56421	7
379	Chd1_interactome	GO:0000910	cytokinesis	7/265	153/23174	0.00194295	0.0157589	0.0117748	68743/20877/20871/66515/16571/18226/20658	7
380	Chd1_interactome	GO:0006090	pyruvate metabolic process	6/265	114/23174	0.0020125	0.0162659	0.0121536	16418/26380/14433/56428/108155/56421	6
381	Chd1_interactome	GO:0007569	cell aging	7/265	154/23174	0.00201604	0.0162659	0.0121536	11920/12534/16905/18226/18854/226026/21974	7
382	Chd1_interactome	GO:0016574	histone ubiquitination	4/265	47/23174	0.00202645	0.0163071	0.0121844	72584/99982/225876/18140	4
383	Chd1_interactome	GO:0071214	cellular response to abiotic stimulus	10/265	292/23174	0.00205811	0.0164756	0.0123103	11920/20877/12387/72584/13205/14265/68142/99982/56428/19941	10
384	Chd1_interactome	GO:0104004	cellular response to environmental stimulus	10/265	292/23174	0.00205811	0.0164756	0.0123103	11920/20877/12387/72584/13205/14265/68142/99982/56428/19941	10
385	Chd1_interactome	GO:0018394	peptidyl-lysine acetylation	7/265	155/23174	0.00209125	0.0166974	0.012476	223770/268936/108155/56505/20466/20586/100683	7
386	Chd1_interactome	GO:0071346	cellular response to interferon-gamma	6/265	115/23174	0.00210334	0.0167505	0.0125157	286940/14433/360013/17913/56403/22352	6
387	Chd1_interactome	GO:0009156	ribonucleoside monophosphate biosynthetic process	7/265	156/23174	0.00216861	0.0171866	0.0128416	11949/16418/26380/14433/56428/108155/56421	7
388	Chd1_interactome	GO:0006406	mRNA export from nucleus	4/265	48/23174	0.00219106	0.0171866	0.0128416	227720/331401/107829/231386	4
389	Chd1_interactome	GO:0045104	intermediate filament cytoskeleton organization	4/265	48/23174	0.00219106	0.0171866	0.0128416	23950/11426/18810/22352	4
390	Chd1_interactome	GO:0051985	negative regulation of chromosome segregation	4/265	48/23174	0.00219106	0.0171866	0.0128416	11920/22589/20877/19357	4
391	Chd1_interactome	GO:0071427	mRNA-containing ribonucleoprotein complex export from nucleus	4/265	48/23174	0.00219106	0.0171866	0.0128416	227720/331401/107829/231386	4
392	Chd1_interactome	GO:0051261	protein depolymerization	6/265	116/23174	0.00219725	0.0171866	0.0128416	12343/12345/15481/73804/65970/50875	6
393	Chd1_interactome	GO:0051701	interaction with host	6/265	116/23174	0.00219725	0.0171866	0.0128416	14433/17535/18854/331401/107829/30960	6
394	Chd1_interactome	GO:0045943	positive regulation of transcription by RNA polymerase I	3/265	23/23174	0.00221048	0.0172462	0.0128861	216877/20586/105372	3
395	Chd1_interactome	GO:0009132	nucleoside diphosphate metabolic process	6/265	117/23174	0.00229428	0.0178548	0.0133408	16418/26380/14433/56428/108155/56421	6
396	Chd1_interactome	GO:0045103	intermediate filament-based process	4/265	49/23174	0.00236466	0.018356	0.0137153	23950/11426/18810/22352	4
397	Chd1_interactome	GO:0034329	cell junction assembly	8/265	203/23174	0.00241531	0.0187019	0.0139737	60595/12385/12387/14268/29875/11426/17913/18810	8
398	Chd1_interactome	GO:0031061	negative regulation of histone methylation	3/265	24/23174	0.00250507	0.0192874	0.0144112	13436/99982/17765	3
399	Chd1_interactome	GO:0060216	definitive hemopoiesis	3/265	24/23174	0.00250507	0.0192874	0.0144112	56417/93686/20586	3
400	Chd1_interactome	GO:1903901	negative regulation of viral life cycle	5/265	82/23174	0.00250974	0.0192874	0.0144112	56417/16201/17535/18854/30960	5
401	Chd1_interactome	GO:0009124	nucleoside monophosphate biosynthetic process	7/265	162/23174	0.00268026	0.0205464	0.0153519	11949/16418/26380/14433/56428/108155/56421	7
402	Chd1_interactome	GO:0031497	chromatin assembly	6/265	121/23174	0.00271502	0.0207611	0.0155123	22589/14312/101612/15441/17216/20586	6
403	Chd1_interactome	GO:0030834	regulation of actin filament depolymerization	4/265	51/23174	0.00273981	0.0207955	0.015538	12343/12345/65970/50875	4
404	Chd1_interactome	GO:0043470	regulation of carbohydrate catabolic process	4/265	51/23174	0.00273981	0.0207955	0.015538	16418/26380/56428/108155	4
405	Chd1_interactome	GO:0051196	regulation of coenzyme metabolic process	4/265	51/23174	0.00273981	0.0207955	0.015538	16418/26380/56428/108155	4
406	Chd1_interactome	GO:0044788	modulation by host of viral process	3/265	25/23174	0.00282281	0.0212159	0.0158522	14265/15481/30960	3
407	Chd1_interactome	GO:1900078	positive regulation of cellular response to insulin stimulus	3/265	25/23174	0.00282281	0.0212159	0.0158522	14678/17913/17918	3
408	Chd1_interactome	GO:1901798	positive regulation of signal transduction by p53 class mediator	3/265	25/23174	0.00282281	0.0212159	0.0158522	11920/67025/19941	3
409	Chd1_interactome	GO:2000765	regulation of cytoplasmic translation	3/265	25/23174	0.00282281	0.0212159	0.0158522	234734/14265/213541	3
410	Chd1_interactome	GO:1903578	regulation of ATP metabolic process	5/265	85/23174	0.00293493	0.0218963	0.0163606	12534/16418/26380/56428/108155	5
411	Chd1_interactome	GO:0099518	vesicle cytoskeletal trafficking	4/265	52/23174	0.00294183	0.0218963	0.0163606	60595/100502766/17913/17918	4
412	Chd1_interactome	GO:1901799	negative regulation of proteasomal protein catabolic process	4/265	52/23174	0.00294183	0.0218963	0.0163606	15516/108155/67025/20588	4
413	Chd1_interactome	GO:1902750	negative regulation of cell cycle G2/M phase transition	4/265	52/23174	0.00294183	0.0218963	0.0163606	11920/12534/17535/19357	4
414	Chd1_interactome	GO:0051961	negative regulation of nervous system development	11/265	360/23174	0.00303739	0.022553	0.0168512	12385/12387/192176/14265/15387/99982/18536/19205/19664/331401/22352	11
415	Chd1_interactome	GO:0070988	demethylation	4/265	53/23174	0.0031538	0.0232147	0.0173456	99982/225876/75605/52463	4
416	Chd1_interactome	GO:0000460	maturation of 5.8S rRNA	3/265	26/23174	0.00316427	0.0232147	0.0173456	227715/69639/74035	3
417	Chd1_interactome	GO:0016180	snRNA processing	3/265	26/23174	0.00316427	0.0232147	0.0173456	227715/69639/18130	3
418	Chd1_interactome	GO:0016577	histone demethylation	3/265	26/23174	0.00316427	0.0232147	0.0173456	99982/225876/75605	3
419	Chd1_interactome	GO:0070076	histone lysine demethylation	3/265	26/23174	0.00316427	0.0232147	0.0173456	99982/225876/75605	3
420	Chd1_interactome	GO:0034404	nucleobase-containing small molecule biosynthetic process	7/265	167/23174	0.00317347	0.0232268	0.0173547	69719/16418/26380/14433/56428/108155/56421	7
421	Chd1_interactome	GO:0045839	negative regulation of mitotic nuclear division	4/265	54/23174	0.00337596	0.0246501	0.0184182	11920/22589/20877/19357	4
422	Chd1_interactome	GO:0001890	placenta development	7/265	170/23174	0.00350098	0.0255024	0.019055	207165/66515/23950/26380/15516/66923/19664	7
423	Chd1_interactome	GO:0008340	determination of adult lifespan	3/265	27/23174	0.00352999	0.0255924	0.0191223	11920/110593/81879	3
424	Chd1_interactome	GO:0039694	viral RNA genome replication	3/265	27/23174	0.00352999	0.0255924	0.0191223	14265/18521/21974	3
425	Chd1_interactome	GO:0030042	actin filament depolymerization	4/265	55/23174	0.00360853	0.0261003	0.0195017	12343/12345/65970/50875	4
426	Chd1_interactome	GO:0043620	regulation of DNA-templated transcription in response to stress	4/265	56/23174	0.00385173	0.027794	0.0207672	72567/68142/19664/20466	4
427	Chd1_interactome	GO:0030177	positive regulation of Wnt signaling pathway	6/265	130/23174	0.00387059	0.0278646	0.02082	12995/13205/11426/19664/56505/20586	6
428	Chd1_interactome	GO:0060765	regulation of androgen receptor signaling pathway	3/265	28/23174	0.0039205	0.028152	0.0210347	18673/224902/20586	3
429	Chd1_interactome	GO:0009259	ribonucleotide metabolic process	12/265	427/23174	0.00392882	0.028152	0.0210347	11949/69719/12534/16418/26380/14433/15481/56428/108155/56421/19384/68550	12
430	Chd1_interactome	GO:0009166	nucleotide catabolic process	6/265	131/23174	0.00401843	0.0287271	0.0214644	16418/26380/14433/56428/108155/56421	6
431	Chd1_interactome	GO:0000726	non-recombinational repair	4/265	57/23174	0.00410581	0.0292159	0.0218296	225876/17535/227656/21974	4
432	Chd1_interactome	GO:2001169	regulation of ATP biosynthetic process	4/265	57/23174	0.00410581	0.0292159	0.0218296	16418/26380/56428/108155	4
433	Chd1_interactome	GO:0042176	regulation of protein catabolic process	11/265	376/23174	0.00421013	0.029889	0.0223326	12995/72584/192176/14265/15516/108155/18673/18854/67025/20588/103573	11
434	Chd1_interactome	GO:0043434	response to peptide hormone	10/265	323/23174	0.00422264	0.0299088	0.0223473	69719/12387/16418/14678/15387/17913/17918/108155/20588/20402	10
435	Chd1_interactome	GO:0002262	myeloid cell homeostasis	7/265	176/23174	0.00423262	0.0299105	0.0223486	56417/99982/17089/76044/93686/20586/50875	7
436	Chd1_interactome	GO:0001837	epithelial to mesenchymal transition	6/265	133/23174	0.00432659	0.030022	0.022432	12387/66515/14056/192176/19664/21453	6
437	Chd1_interactome	GO:0006270	DNA replication initiation	3/265	29/23174	0.0043363	0.030022	0.022432	70024/17216/26428	3
438	Chd1_interactome	GO:0006482	protein demethylation	3/265	29/23174	0.0043363	0.030022	0.022432	99982/225876/75605	3
439	Chd1_interactome	GO:0008214	protein dealkylation	3/265	29/23174	0.0043363	0.030022	0.022432	99982/225876/75605	3
440	Chd1_interactome	GO:0009303	rRNA transcription	3/265	29/23174	0.0043363	0.030022	0.022432	233863/20586/21453	3
441	Chd1_interactome	GO:0071480	cellular response to gamma radiation	3/265	29/23174	0.0043363	0.030022	0.022432	11920/99982/19941	3
442	Chd1_interactome	GO:0072395	signal transduction involved in cell cycle checkpoint	3/265	29/23174	0.0043363	0.030022	0.022432	11920/18854/19941	3
443	Chd1_interactome	GO:0072401	signal transduction involved in DNA integrity checkpoint	3/265	29/23174	0.0043363	0.030022	0.022432	11920/18854/19941	3
444	Chd1_interactome	GO:0072422	signal transduction involved in DNA damage checkpoint	3/265	29/23174	0.0043363	0.030022	0.022432	11920/18854/19941	3
445	Chd1_interactome	GO:0046605	regulation of centrosome cycle	4/265	58/23174	0.00437097	0.0301941	0.0225605	12387/100502766/18226/103573	4
446	Chd1_interactome	GO:0035690	cellular response to drug	11/265	379/23174	0.0044656	0.0307786	0.0229973	22589/12385/12387/110147/14056/14265/14678/15387/73158/21974/22352	11
447	Chd1_interactome	GO:0048477	oogenesis	5/265	94/23174	0.00452145	0.0310938	0.0232328	11920/20871/12387/51792/213541	5
448	Chd1_interactome	GO:0031647	regulation of protein stability	9/265	275/23174	0.0045653	0.0313253	0.0234058	192176/14433/237107/15481/16905/18673/18854/67025/21848	9
449	Chd1_interactome	GO:0009260	ribonucleotide biosynthetic process	8/265	226/23174	0.00462818	0.031686	0.0236753	11949/69719/16418/26380/14433/56428/108155/56421	8
450	Chd1_interactome	GO:0008347	glial cell migration	4/265	59/23174	0.00464743	0.0317471	0.0237209	12387/14268/77053/22352	4
451	Chd1_interactome	GO:0048863	stem cell differentiation	8/265	227/23174	0.0047511	0.0323834	0.0241963	11772/69131/26380/14268/17765/19664/21453/332221	8
452	Chd1_interactome	GO:0048026	positive regulation of mRNA splicing, via spliceosome	3/265	30/23174	0.00477783	0.0324218	0.024225	192170/15481/19656	3
453	Chd1_interactome	GO:0048384	retinoic acid receptor signaling pathway	3/265	30/23174	0.00477783	0.0324218	0.024225	60595/14056/18854	3
454	Chd1_interactome	GO:0043624	cellular protein complex disassembly	6/265	136/23174	0.00482107	0.0325996	0.0243579	12343/12345/15481/73804/65970/50875	6
455	Chd1_interactome	GO:1901652	response to peptide	11/265	383/23174	0.00482525	0.0325996	0.0243579	69719/12387/16418/14678/15387/17913/17918/108155/20588/22352/20402	11
456	Chd1_interactome	GO:0045143	homologous chromosome segregation	4/265	60/23174	0.00493542	0.0331255	0.0247508	11920/110147/17535/77053	4
457	Chd1_interactome	GO:0051306	mitotic sister chromatid separation	4/265	60/23174	0.00493542	0.0331255	0.0247508	11920/20877/51792/19357	4
458	Chd1_interactome	GO:2000134	negative regulation of G1/S transition of mitotic cell cycle	4/265	60/23174	0.00493542	0.0331255	0.0247508	14056/227331/18854/19941	4
459	Chd1_interactome	GO:0034341	response to interferon-gamma	6/265	137/23174	0.00499478	0.0334509	0.0249939	286940/14433/360013/17913/56403/22352	6
460	Chd1_interactome	GO:0048525	negative regulation of viral process	5/265	97/23174	0.00516437	0.0343454	0.0256623	56417/16201/17535/18854/30960	5
461	Chd1_interactome	GO:1900542	regulation of purine nucleotide metabolic process	5/265	97/23174	0.00516437	0.0343454	0.0256623	12534/16418/26380/56428/108155	5
462	Chd1_interactome	GO:2001243	negative regulation of intrinsic apoptotic signaling pathway	5/265	97/23174	0.00516437	0.0343454	0.0256623	237877/13205/99982/53610/22334	5
463	Chd1_interactome	GO:0016052	carbohydrate catabolic process	6/265	138/23174	0.00517303	0.0343454	0.0256623	16418/26380/14433/56428/108155/56421	6
464	Chd1_interactome	GO:2001235	positive regulation of apoptotic signaling pathway	7/265	183/23174	0.00522626	0.0345285	0.0257992	72567/12385/56428/18854/51792/67025/19941	7
465	Chd1_interactome	GO:0034661	ncRNA catabolic process	3/265	31/23174	0.00524555	0.0345285	0.0257992	72662/227715/69639	3
466	Chd1_interactome	GO:0044030	regulation of DNA methylation	3/265	31/23174	0.00524555	0.0345285	0.0257992	13435/110147/52463	3
467	Chd1_interactome	GO:0044818	mitotic G2/M transition checkpoint	3/265	31/23174	0.00524555	0.0345285	0.0257992	11920/12534/17535	3
468	Chd1_interactome	GO:0043543	protein acylation	8/265	231/23174	0.00526805	0.0346025	0.0258544	223770/268936/108155/56505/20466/20586/57321/100683	8
469	Chd1_interactome	GO:0019693	ribose phosphate metabolic process	12/265	444/23174	0.00533243	0.0349507	0.0261146	11949/69719/12534/16418/26380/14433/15481/56428/108155/56421/19384/68550	12
470	Chd1_interactome	GO:0032886	regulation of microtubule-based process	8/265	232/23174	0.00540376	0.0352291	0.0263226	12345/67300/12387/100502766/11426/18226/20842/103573	8
471	Chd1_interactome	GO:0000478	endonucleolytic cleavage involved in rRNA processing	2/265	10/23174	0.00551792	0.0352291	0.0263226	74035/78581	2
472	Chd1_interactome	GO:0000479	endonucleolytic cleavage of tricistronic rRNA transcript (SSU-rRNA, 5.8S rRNA, LSU-rRNA)	2/265	10/23174	0.00551792	0.0352291	0.0263226	74035/78581	2
473	Chd1_interactome	GO:0033182	regulation of histone ubiquitination	2/265	10/23174	0.00551792	0.0352291	0.0263226	99982/225876	2
474	Chd1_interactome	GO:0033572	transferrin transport	2/265	10/23174	0.00551792	0.0352291	0.0263226	67300/17912	2
475	Chd1_interactome	GO:0034427	nuclear-transcribed mRNA catabolic process, exonucleolytic, 3'-5'	2/265	10/23174	0.00551792	0.0352291	0.0263226	227715/69639	2
476	Chd1_interactome	GO:0043928	exonucleolytic nuclear-transcribed mRNA catabolic process involved in deadenylation-dependent decay	2/265	10/23174	0.00551792	0.0352291	0.0263226	227715/69639	2
477	Chd1_interactome	GO:0060215	primitive hemopoiesis	2/265	10/23174	0.00551792	0.0352291	0.0263226	99982/107829	2
478	Chd1_interactome	GO:0060484	lung-associated mesenchyme development	2/265	10/23174	0.00551792	0.0352291	0.0263226	12387/73693	2
479	Chd1_interactome	GO:1900193	regulation of oocyte maturation	2/265	10/23174	0.00551792	0.0352291	0.0263226	51792/213541	2
480	Chd1_interactome	GO:1902415	regulation of mRNA binding	2/265	10/23174	0.00551792	0.0352291	0.0263226	192170/14265	2
481	Chd1_interactome	GO:0046390	ribose phosphate biosynthetic process	8/265	233/23174	0.00554212	0.0352291	0.0263226	11949/69719/16418/26380/14433/56428/108155/56421	8
482	Chd1_interactome	GO:0050768	negative regulation of neurogenesis	10/265	336/23174	0.00554422	0.0352291	0.0263226	12385/12387/192176/14265/99982/18536/19205/19664/331401/22352	10
483	Chd1_interactome	GO:0043966	histone H3 acetylation	4/265	62/23174	0.00554681	0.0352291	0.0263226	223770/268936/20466/20586	4
484	Chd1_interactome	GO:1905818	regulation of chromosome separation	4/265	62/23174	0.00554681	0.0352291	0.0263226	11920/20877/12995/19357	4
485	Chd1_interactome	GO:0031572	G2 DNA damage checkpoint	3/265	32/23174	0.00573987	0.0363052	0.0271267	11920/12534/17535	3
486	Chd1_interactome	GO:0032212	positive regulation of telomere maintenance via telomerase	3/265	32/23174	0.00573987	0.0363052	0.0271267	11920/20877/12387	3
487	Chd1_interactome	GO:1901653	cellular response to peptide	9/265	286/23174	0.00586698	0.036973	0.0276256	12387/14678/15387/17913/17918/108155/20588/22352/20402	9
488	Chd1_interactome	GO:0031123	RNA 3'-end processing	5/265	100/23174	0.00586949	0.036973	0.0276256	227715/69639/66899/18130/74320	5
489	Chd1_interactome	GO:0009314	response to radiation	11/265	394/23174	0.00593384	0.0373019	0.0278714	68048/11920/20877/72584/14265/68142/99982/17283/56428/18854/19941	11
490	Chd1_interactome	GO:0051090	regulation of DNA-binding transcription factor activity	11/265	395/23174	0.00604381	0.0379156	0.0283299	12387/216877/14056/192176/99982/17283/67154/11614/67025/20586/57321	11
491	Chd1_interactome	GO:0006140	regulation of nucleotide metabolic process	5/265	101/23174	0.00611887	0.0383084	0.0286234	12534/16418/26380/56428/108155	5
492	Chd1_interactome	GO:1901292	nucleoside phosphate catabolic process	6/265	143/23174	0.00613503	0.0383314	0.0286406	16418/26380/14433/56428/108155/56421	6
493	Chd1_interactome	GO:0046824	positive regulation of nucleocytoplasmic transport	4/265	64/23174	0.00620679	0.0386228	0.0288583	329506/192176/19384/225432	4
494	Chd1_interactome	GO:0071479	cellular response to ionizing radiation	4/265	64/23174	0.00620679	0.0386228	0.0288583	11920/68142/99982/19941	4
495	Chd1_interactome	GO:0048511	rhythmic process	9/265	289/23174	0.00626737	0.0388498	0.029028	12534/14056/225876/75605/53610/108155/18854/20466/64707	9
496	Chd1_interactome	GO:0032535	regulation of cellular component size	11/265	397/23174	0.00626855	0.0388498	0.029028	12343/12345/14268/15441/15516/404710/99982/65970/17913/108155/50875	11
497	Chd1_interactome	GO:0003306	Wnt signaling pathway involved in heart development	2/265	11/23174	0.00669348	0.0408249	0.0305037	12387/19664	2
498	Chd1_interactome	GO:0006977	DNA damage response, signal transduction by p53 class mediator resulting in cell cycle arrest	2/265	11/23174	0.00669348	0.0408249	0.0305037	18854/19941	2
499	Chd1_interactome	GO:0033327	Leydig cell differentiation	2/265	11/23174	0.00669348	0.0408249	0.0305037	11614/22668	2
500	Chd1_interactome	GO:0045876	positive regulation of sister chromatid cohesion	2/265	11/23174	0.00669348	0.0408249	0.0305037	19357/226026	2
501	Chd1_interactome	GO:0061085	regulation of histone H3-K27 methylation	2/265	11/23174	0.00669348	0.0408249	0.0305037	17765/108155	2
502	Chd1_interactome	GO:0070601	centromeric sister chromatid cohesion	2/265	11/23174	0.00669348	0.0408249	0.0305037	12387/51792	2
503	Chd1_interactome	GO:1902166	negative regulation of intrinsic apoptotic signaling pathway in response to DNA damage by p53 class mediator	2/265	11/23174	0.00669348	0.0408249	0.0305037	237877/99982	2
504	Chd1_interactome	GO:1902231	positive regulation of intrinsic apoptotic signaling pathway in response to DNA damage	2/265	11/23174	0.00669348	0.0408249	0.0305037	56428/19941	2
505	Chd1_interactome	GO:0043393	regulation of protein binding	8/265	241/23174	0.00674856	0.0410045	0.0306379	20877/237107/15387/15516/99982/17283/19384/67025	8
506	Chd1_interactome	GO:0032869	cellular response to insulin stimulus	7/265	192/23174	0.00674961	0.0410045	0.0306379	14678/15387/17913/17918/108155/20588/20402	7
507	Chd1_interactome	GO:0034394	protein localization to cell surface	4/265	66/23174	0.00691697	0.0418558	0.031274	12387/192176/15387/15516	4
508	Chd1_interactome	GO:0051784	negative regulation of nuclear division	4/265	66/23174	0.00691697	0.0418558	0.031274	11920/22589/20877/19357	4
509	Chd1_interactome	GO:2000058	regulation of ubiquitin-dependent protein catabolic process	6/265	147/23174	0.0069936	0.0422364	0.0315583	12995/15516/108155/18854/67025/20588	6
510	Chd1_interactome	GO:0045861	negative regulation of proteolysis	10/265	348/23174	0.0070327	0.0423892	0.0316725	12995/13205/23950/14265/14433/15516/108155/18854/67025/20588	10
511	Chd1_interactome	GO:0071375	cellular response to peptide hormone stimulus	8/265	243/23174	0.00707904	0.0425851	0.0318188	12387/14678/15387/17913/17918/108155/20588/20402	8
512	Chd1_interactome	GO:2000179	positive regulation of neural precursor cell proliferation	4/265	67/23174	0.00729136	0.0437766	0.0327092	12387/192176/14678/99982	4
513	Chd1_interactome	GO:0016572	histone phosphorylation	3/265	35/23174	0.00738616	0.0440875	0.0329414	11920/20877/14265	3
514	Chd1_interactome	GO:0043516	regulation of DNA damage response, signal transduction by p53 class mediator	3/265	35/23174	0.00738616	0.0440875	0.0329414	11920/99982/19941	3
515	Chd1_interactome	GO:0051973	positive regulation of telomerase activity	3/265	35/23174	0.00738616	0.0440875	0.0329414	20877/12387/15516	3
516	Chd1_interactome	GO:0045446	endothelial cell differentiation	5/265	106/23174	0.00747835	0.0445512	0.033288	12387/66515/66923/19664/21873	5
517	Chd1_interactome	GO:0002064	epithelial cell development	8/265	246/23174	0.00759751	0.0451736	0.0337529	22589/12387/192176/286940/20586/81879/21873/22352	8
518	Chd1_interactome	GO:2001244	positive regulation of intrinsic apoptotic signaling pathway	4/265	68/23174	0.00767888	0.0455693	0.0340486	72567/56428/67025/19941	4
519	Chd1_interactome	GO:0070507	regulation of microtubule cytoskeleton organization	7/265	197/23174	0.00772674	0.045765	0.0341948	12345/67300/12387/100502766/18226/20842/103573	7
520	Chd1_interactome	GO:0007127	meiosis I	5/265	107/23174	0.00777351	0.0458652	0.0342697	11920/110147/17535/77053/21974	5
521	Chd1_interactome	GO:0030048	actin filament-based movement	5/265	107/23174	0.00777351	0.0458652	0.0342697	60595/192176/17912/17913/17918	5
522	Chd1_interactome	GO:0006607	NLS-bearing protein import into nucleus	2/265	12/23174	0.0079719	0.0460841	0.0344333	16646/19386	2
523	Chd1_interactome	GO:0034088	maintenance of mitotic sister chromatid cohesion	2/265	12/23174	0.0079719	0.0460841	0.0344333	22589/226026	2
524	Chd1_interactome	GO:0034392	negative regulation of smooth muscle cell apoptotic process	2/265	12/23174	0.0079719	0.0460841	0.0344333	14433/19664	2
525	Chd1_interactome	GO:0045141	meiotic telomere clustering	2/265	12/23174	0.0079719	0.0460841	0.0344333	11920/77053	2
526	Chd1_interactome	GO:0072431	signal transduction involved in mitotic G1 DNA damage checkpoint	2/265	12/23174	0.0079719	0.0460841	0.0344333	18854/19941	2
527	Chd1_interactome	GO:1900112	regulation of histone H3-K9 trimethylation	2/265	12/23174	0.0079719	0.0460841	0.0344333	22589/16905	2
528	Chd1_interactome	GO:1902400	intracellular signal transduction involved in G1 DNA damage checkpoint	2/265	12/23174	0.0079719	0.0460841	0.0344333	18854/19941	2
529	Chd1_interactome	GO:1905214	regulation of RNA binding	2/265	12/23174	0.0079719	0.0460841	0.0344333	192170/14265	2
530	Chd1_interactome	GO:2000035	regulation of stem cell division	2/265	12/23174	0.0079719	0.0460841	0.0344333	26380/107829	2
531	Chd1_interactome	GO:2000105	positive regulation of DNA-dependent DNA replication	2/265	12/23174	0.0079719	0.0460841	0.0344333	22589/68142	2
532	Chd1_interactome	GO:0035886	vascular smooth muscle cell differentiation	3/265	36/23174	0.0079905	0.0460841	0.0344333	12387/66923/20586	3
533	Chd1_interactome	GO:1904358	positive regulation of telomere maintenance via telomere lengthening	3/265	36/23174	0.0079905	0.0460841	0.0344333	11920/20877/12387	3
534	Chd1_interactome	GO:0030808	regulation of nucleotide biosynthetic process	4/265	69/23174	0.0080797	0.0463377	0.0346228	16418/26380/56428/108155	4
535	Chd1_interactome	GO:0050885	neuromuscular process controlling balance	4/265	69/23174	0.0080797	0.0463377	0.0346228	234734/227331/17918/93686	4
536	Chd1_interactome	GO:1900371	regulation of purine nucleotide biosynthetic process	4/265	69/23174	0.0080797	0.0463377	0.0346228	16418/26380/56428/108155	4
537	Chd1_interactome	GO:0046661	male sex differentiation	6/265	152/23174	0.00818521	0.0468554	0.0350096	22589/12387/192176/11614/224902/22668	6
538	Chd1_interactome	GO:0051193	regulation of cofactor metabolic process	4/265	70/23174	0.00849401	0.0485327	0.0362628	16418/26380/56428/108155	4
539	Chd1_interactome	GO:0016233	telomere capping	3/265	37/23174	0.00862316	0.0488169	0.0364752	11920/20877/17535	3
540	Chd1_interactome	GO:0033144	negative regulation of intracellular steroid hormone receptor signaling pathway	3/265	37/23174	0.00862316	0.0488169	0.0364752	11614/18673/20586	3
541	Chd1_interactome	GO:0043628	ncRNA 3'-end processing	3/265	37/23174	0.00862316	0.0488169	0.0364752	227715/69639/18130	3
542	Chd1_interactome	GO:0051693	actin filament capping	3/265	37/23174	0.00862316	0.0488169	0.0364752	12343/12345/50875	3
543	Chd1_interactome	GO:0071514	genetic imprinting	3/265	37/23174	0.00862316	0.0488169	0.0364752	13435/13436/52463	3
544	Chd1_interactome	GO:0046496	nicotinamide nucleotide metabolic process	6/265	154/23174	0.00870043	0.0491133	0.0366967	16418/26380/14433/56428/108155/56421	6
545	Chd1_interactome	GO:0032092	positive regulation of protein binding	5/265	110/23174	0.00870747	0.0491133	0.0366967	237107/15516/17283/19384/67025	5
