# Supplementary material for: Chd1 protects genome integrity at promoters to sustain hypertranscription in embryonic stem cells
Source: Nat Commun. 2021 Aug 11;12:4859. doi: 10.1038/s41467-021-25088-3 (PMC8357957; doi:10.1038/s41467-021-25088-3)
Supplement: Supplementary file 6 — Supplementary Data 3 [file 41467_2021_25088_MOESM6_ESM.xlsx]

## Sheet: Sheet1
Sorl1
Plekhg5
Atp13a3
Ube2d3
Tspan2
Tspan5
Rybp
Shank3
Scube2
Scube3
Scube1
Sos2
Mier1
Drd5
Drd2
Bcl9
Sult2b1
Cyp2r1
Bcl3
Bcl2
1810010H24Rik
Fam78b
Vhl
Baiap2
Rmi1
Msmo1
Cebpb
Mettl2
Fubp1
Ezr
Cog3
Mllt1
Pde3b
2021-03-05
2021-03-06
2021-03-02
Slc18a3
Tab2
Zswim4
Zswim5
Mme
Mmd
P4htm
Gm6981
Adcy2
Ppp1r2
Adcy9
Kank4
Zfp629
Sorbs1
Tob1
Slc7a6
Tshz3
Slc7a5
Slc7a2
Gng12
Plcl1
Sall3
Pianp
Arhgef28
Pard3
B630005N14Rik
Tmem189
Sh3pxd2a
Klf16
Klf15
Klf14
Ralgps2
Ralgps1
Tex2
Rab11fip5
Ica1l
Klf4
Dtnb
Stac
Cacna1a
Cacna1c
Kctd2
Sorcs1
Pkdrej
Sorcs3
Cmas
Tmem201
Doc2b
Plpp4
Cbl
Trhde
Kansl1l
Jarid2
Abr
Acat3
Lmtk2
Zbed4
Fign
Rgs9bp
Foxo3
Emp2
Ggh
Klhl8
Klhl9
Smap1
Mmp17
Tex30
Fam114a1
Aldoa
Hspd1
Mgll
Rimkla
3110043O21Rik
Fzr1
Cdkn2aip
Irf1
Spcs1
Irf5
Nme3
Rhbdf1
Rhbdf2
Fam13b
Zbtb12
Zbtb14
Cdk5r1
Rb1
P3h1
2700029M09Rik
4831440E17Rik
Sgpp1
Zdhhc3
Zdhhc5
Rgs7
Ncor1
Ankrd52
Unc5a
Csk
Gm14169
Abhd17b
Msrb3
Flnc
Fam234a
Hivep1
Donson
Tgm2
Mir8112
Med25
Reps1
Pou3f3
Pou3f1
Ngef
Unc5d
Depdc5
Chtf8
BC026585
Tmem65
Brsk1
2310034G01Rik
D630003M21Rik
Hdac7
Cel
Pros1
Notch1
Zbtb1
Gstcd
Sfxn1
5730508B09Rik
St6galnac6
St6galnac2
1110032F04Rik
Syncrip
Amer3
Cdk2ap1
4930402H24Rik
Usp12
Itpr2
Usp15
Nacc2
Wnt5b
Tada1
Tlcd1
Prpsap1
Nbl1
Psme4
Gnpda1
Hfm1
Ino80d
Ikzf1
Crat
Mbtd1
Tmem237
Ramp2
Cnn3
Spry2
Spns2
Gabrg3
Bmpr1a
Ice1
Lzts2
Rap1a
Rnf114
Rnf115
Phc1
Mdga1
Satb1
Tapt1
Ep300
Foxn1
Ppp2r5c
Gfer
Ncoa7
Ube2ql1
Golt1b
Atn1
Fbxl14
Phtf1os
Tfdp2
Fam81a
Mif4gd
Pip5k1b
Sumo3
Pds5a
Ppp4r1
Prkag2
Ndfip1
Mir7036b
Igsf21
5730507C01Rik
Armc2
Podn
Sclt1
Ptk7
Glod4
Bcap29
Cd2ap
Mark4
Mark1
Mark3
Odc1
Tcerg1l
Bcl7b
AY074887
Sugct
Spen
Sbk1
Sdccag8
Mat2b
Sdc3
Sdccag3
Grin2c
A630066F11Rik
Mapk11
Mapk13
Eif4e3
Faxc
Ccdc171
Kdelc2
Sgk3
Limd1
Itga9
Ralgds
Dip2a
Naa30
Itga6
Fkbp4
Fkbp5
Lemd1
Cdk13
Aldh5a1
Fkbp8
Fkbp9
Kcnip1
Wasf1
Mir8109
Srgap1
Tcf7
6330418K02Rik
Schip1
Pbrm1
Hbegf
Mkrn2
Pid1
Sppl2b
Fam184a
Edf1
Gm13238
Tmem19
Zfp609
Ebf4
Crk
Flot2
Ttc28
Prkar1b
Ap1ar
Wwp2
Ptp4a3
Wwp1
4833422C13Rik
Plcl2
Tm9sf2
Lmln
Ogfrl1
Cdca7
Cdca4
Usp25
Kansl1
Kcne1
Mir7071
Emc8-1190005i06rik
Mxi1
Twist2
Shroom3
Dstn
Ypel1
Rassf3
Rassf5
Pmepa1
Acad12
Brwd1
Mapk3
Hmgb1
Nsf
Zcchc6
Rev3l
Hpca
Adamts14
Kif2a
C77080
Fam171b
Dmtn
Slc19a2
Coro2a
Ankrd28
Ube2j1
Ube2j2
Gm3458
Mrps35
Mta3
Nfib
Nfia
Ehd1
Gcn1l1
Caskin1
Abl1
Igsf8
Eml4
Atp5j
Csnk1e
E130309D02Rik
Naa35
Synrg
Pkig
Tjp2
Zfand3
Zfand1
Adra1b
Adra1d
Filip1l
Cpeb3
4930515G01Rik
Nin
Lifr
Proser2
E130307A14Rik
Fam20b
Fam20c
Rbpms2
Elf1
Elf2
Patl1
Spag9
Syde2
Wnt6
Syde1
Sfr1
Nol4l
Rock1
Rock2
1190005I06Rik
Gpc1
Ankib1
Fbxw7
Tgfb1
Pard6g
Ntn1
Prkar2a
Aaed1
Agpat3
Ksr2
Man1a2
Agpat2
St3gal2
St3gal1
Dmxl1
St3gal5
Mfap3l
Zmym4
Zmym5
Ap1b1
Rictor
D930048N14Rik
Twsg1
Lypla1
Camkv
Trp53bp2
Phox2a
Galnt6
Galnt1
Plxnb1
Tpd52
Wwc2
Nipa1
Nr2f1
Fam58b
Tmem200b
Mir6973b
Shisa6
Zfp651
Stard10
Casc4
Cdkl2
Podxl
Pibf1
Hunk
AW554918
Tpgs2
Usp32
Ptch1
Skor1
Xpo4
Pxk
Fam69a
Fam92b
Hrh1
Wiz
Prdm16
Pabpn1
Copz2
Fam149b
Kcnh3
Prdm11
Cmpk1
Cpne5
Ssh2
Nf1
Ssh1
Cnot6l
Boll
Gm5069
Cyth1
Cgnl1
Tet2
Kmt2b
Tacc1
Nap1l4
Fam101b
Fgf4
Ptprt
Exoc6b
Rnf130
Ptprd
Rnf138
Rnf139
Ipo5
Ptprk
Sap30l
Dab2ip
Raph1
Fchsd2
Reln
Rel
Relb
Prmt8
Six2
Peg10
Dennd5a
Ppp1r9b
Tbc1d2b
Agl
Larp1b
Map3k3
Map3k5
Basp1
Pgm2l1
Stim2
Rfx8
4931440J10Rik
Rffl
Rfx7
Vapb
Tmem108
Dgkz
Msl1
Pus7
Bmpr2
Gm10125
Cyfip2
Pthlh
Sh3bp4
Ss18
Snx29
Pwwp2b
Eif4h
H3f3a
Tns1
E2f7
Brap
E2f1
Cabp7
Bicc1
Lgi2
Bola3
Ubn1
Inafm2
Iglon5
Katnbl1
Zfp148
Arrb2
Akap11
Hlf
B4galt2
Lrrc16a
Fam46c
Pde7a
Jph3
Jph1
Wnt4
Gnao1
Tpm4
Tpm1
E130308A19Rik
Gng10
Ppp1r12c
Ncam2
Efemp2
Rap1gap
Zcchc14
Nckap1
Plxnc1
Capza2
Agps
Dnaja4
Serinc2
Dok7
Pgp
Dnmt3b
Lrba
Ktn1
Trim36
Rims4
Rims1
Rims2
Pld5
Pld1
Ccser1
Ctnna1
Ifitm10
Usp42
Pdik1l
Shb
Shf
Polr2m
Zdhhc23
Pbx2
Pbx3
Adcy3
Wnt2b
Dock8
Dock9
Cd24a
Trabd
Dock6
Dock7
Dock5
Stat5b
Lpcat4
Lpcat3
Lpcat1
Enah
Gabpb1
Clock
Poldip2
Cdc42bpa
D16Ertd472e
Fbxo45
Foxk1
Ccnjl
Ssfa2
Man2a2
Zfp319
Nol3
Gcgr
Slc25a15
Fnbp1l
Hsdl1
4430402I18Rik
Rasl10b
Gm20324
Sav1
Per3
Tnfrsf11a
Pitpnm3
Acot7
Gm12992
Zdbf2
Kctd6
Adrb1
Cadps2
Pla2g12a
Zfp276
Ss18l1
Nedd4l
C1galt1
Wsb2
Arid2
Mtfr1
Pip4k2c
Hoxa13
Ajap1
Mirlet7i
Arglu1
Pura
Purg
Setbp1
Apaf1
Tesk2
Ephx4
Arpc5
Specc1l
Dusp15
Dusp14
Dusp16
Suco
Arsg
Chd4
Bmi1
9930021J03Rik
Rftn1
2610206C17Rik
Paqr9
Gps1
Myo1b
Paqr3
Igfbpl1
Slc4a4
Slc4a7
Dennd4b
Arl4a
Cul1
Aig1
Trappc8
Pnck
Hspa4l
Fstl3
Tm9sf3
Ptp4a2
Igf2bp1
Igf2bp3
Igf2bp2
Cadm2
Cep120
Cep126
Ccdc6
Cdh2
Plxdc1
Cdc42ep3
Cdc42ep1
A730056A06Rik
Sptbn4
Snai1
Glrx2
Rras
Neurl3
Arfgef1
Pdlim4
Tmem28
Pdlim2
Tesc
Prdm4
Prdm5
Tmpo
Pcsk2
Mmgt2
Ddr1
Pcsk7
Adarb1
Wdr12
Creb3l1
Snx21
Usp2
Snx24
Zzz3
Large
Rab22a
Mrpl40
Ldoc1l
Bcl7c
Gata4
Hivep3
C1ql1
Zdhhc17
Ctdnep1
Kcnj4
4931429I11Rik
Cd164
Prkrir
Scn5a
Mir7655
9330182L06Rik
Fgd6
Tcp11l1
Nedd4
Ring1
Stxbp1
Rbp4
Rnf38
Gfpt1
Cep83
Hdgf
Uri1
Foxj2
Amigo2
Fam49b
Nab1
Celf5
Ube2e1
Col9a3
Ube2e2
Stxbp5
Tmem151a
Kras
Nebl
Rhpn2
Gm10638
Ece2
Slc35d1
Alpk3
4930413G21Rik
Cttnbp2
Golph3
Vdac3
Vdac1
Ankrd11
Aes
Rcn1
Npepl1
Lrrc36
Abcc8
Abcc4
Abcc1
Tlk1
Il10rb
Cib2
Cib1
Dusp22
9530059O14Rik
Lcorl
A930011G23Rik
Npas4
Npas2
Igfbp2
D930028M14Rik
Ppig
Prep
Igf1r
Khdrbs3
Olfm1
Csf3r
Zc3h12c
Mctp1
Memo1
Aqp5
Wnk4
Frrs1l
Mkln1
Nup188
Bcr
Map4k4
Chd1
Erbb2ip
Zc3h7a
Tfap2a
Ccdc88a
Smim19
Plekhm2
Ppp6r2
Eya2
Wwc1
1110006O24Rik
Hnrnpk
Mb21d2
Fam160b2
Hnrnpf
Ncl
Ubqln2
BC030336
Ubqln4
Stk24
Gtf2a1
Gipc3
Oprd1
D17Wsu92e
Elavl1
Pum1
Fam19a5
Npepps
Pacsin2
Fzd4
Fzd5
Fzd6
Snx10
Ninj1
Dnajc6
Thegl
Agrn
Col23a1
Myb
Myo9b
3110021A11Rik
2410089E03Rik
Ppp2r2d
D8Ertd82e
Ccdc92
Gxylt1
Ank1
Fam124a
4932438A13Rik
Nrep
Edem1
Atp2c1
Ubtf
Prex1
Slc7a14
Fndc5
1700017B05Rik
Slc7a10
Kcnk3
Samd5
Samd1
Luc7l3
Snap91
Jakmip3
Otulin
Scaf11
Egr4
Me1
Fam193a
Dram1
Coro1c
Ppp4r1l-ps
Vegfc
Vegfb
1110065P20Rik
Ankrd60
Rasd2
Foxe1
Rnf145
Bag2
Nfatc3
Celsr3
Celsr2
Celsr1
Tbc1d12
Slc35e1
Slc35e3
Barhl2
Fam102b
Ankrd6
Slain2
Lrrc8d
Cmip
Ap5b1
Mmaa
Fam69c
Ap4b1
Lrrc4
Hcn2
Hcn4
Slc45a3
Mocs3
Ldlrad4
Atp6v1b2
Neurl1b
Fmnl1
Prkcd
Trp53i13
Htr6
Htr7
Sh3glb2
Lsm14b
Lsm14a
Atp1b3
Zic2
Frmpd1
Gm13375
Gas2l1
Med13l
Lima1
Ciapin1
Ccny
Cux1
Cux2
Prdm15
4930465K10Rik
Cdv3
Hnrnpa0
Rin3
Klf7
Neo1
Klf3
Homer1
Homer3
Homer2
Wbp4
Snx2
Snx7
Arap2
Pex5l
Snx9
0610009L18Rik
4932412D23Rik
Picalm
Cdc5l
Notum
Wtip
Pkdcc
Rest
Stk38
Fam120aos
Zfp385b
Pim1
Dst
Zfp703
Zcchc24
Skap1
Dnajb4
2610507B11Rik
Sec24d
Fgfr3
Spc24
Spats2
Dynll1
Hira
Dynll2
Mir1901
Mxd3
Mxd1
Zfp783
Tdrd5
Pkp4
Rapgefl1
Atp2b1
Zfp65
Agtpbp1
Nkain2
Kcmf1
Lrp12
Usp46
Mtss1l
Dpy30
Thap4
Sbspon
Mturn
Gtf2ird1
Tead3
Ago4
Azin2
Arhgap21
Arhgap20
Prss23
Serpine2
Ccdc64
Kmt2a
Rnf170
Kmt2e
Fbxo11
Foxd2
Habp4
Spata1
Dact1
Mapk8ip1
Dact2
Errfi1
Rab3ip
Ak5
Mzt1
Dmtf1
Mcph1
Tmem38b
Sesn1
C130021I20Rik
Tsc22d1
Tsc22d2
Jdp2
Gjc1
Ssr1
Dyrk1a
4930444P10Rik
Tulp4
Phkb
Pvrl1
Slc12a4
Pvrl3
Slc12a2
Fem1c
B4galnt4
Crlf1
Mpp3
Alyref
Trim44
Gypc
Rere
Pcgf3
Vps37d
Vps37a
Trps1
Nfkb1
Bend6
Sun2
E2f8
Lrrc58
Lrrc59
Smarca4
Tm2d3
Slc11a2
Nr4a2
4921531C22Rik
Zadh2
Fbxl6
Rer1
Pcbp1
Cmtm4
Col8a2
4933415F23Rik
Ran
Pole
Plekho1
Ltbr
5031439G07Rik
Tbl1x
Rtn4
Mal2
Plekha5
Plekha3
Hic2
Syngr1
Atp8a1
Irs2
Prr16
Tcf12
Glmn
Fndc3a
Fndc3b
Syn2
1700025G04Rik
BC005561
Isoc1
Shc3
Arhgef7
Arhgef5
Arhgef2
Med12l
Rtn4r
Gkap1
Fam168b
Ninl
Wt1
Rgs12
Phf21a
Sync
Dclk3
Dio3
Nell1
Nell2
2810025M15Rik
Scaper
Hectd1
Ergic1
Mapt
Dazap1
Dazap2
Lrp6
Lrp4
Lrp8
Asic1
Pde9a
Lhfpl2
Tmem9b
Aplp1
Sertad2
Add3
Map2
Pdp1
Chrna7
Prkaca
Map7
Pik3r1
Slk
Sema4g
Tmem98
Pten
Fam53b
Ankrd44
Knop1
Lppos
Rnpepl1
Arhgap10
Kdm7a
Sertad4
Adamtsl3
Sik1
Sik3
Sik2
Mllt10
Cd151
Eaf2
Fads3
Cobll1
Erc2
Pou6f1
Eps8
Fam117a
Aff4
Aff3
Aff1
Adgra3
Adgra2
Tmem170b
Unc80
Slc39a14
Oxr1
Svbp
Slc6a11
Suox
Adrbk2
Pan3
Pdxdc1
Ppfia1
2010300C02Rik
Tceb2
Inpp4b
Tspan33
Zbtb11os1
Mybl1
Slc30a4
Mybl2
Ccdc85c
P4hb
Pank1
Msi2
Gareml
Kdf1
Set
Slc16a10
Crls1
Mbnl1
Gnl1
Glis3
Glis1
Ggnbp2os
Irf2bp2
Hipk2
Hs2st1
Pcnx
Sec14l1
Glcci1
Fnip2
Lpin2
Zbtb7c
Ubash3b
Anks1b
Cbx6
Zmynd19
Mum1
Ppp1r26
Cpxm2
Zfp512b
Traf3ip1
Ric1
Rsph6a
Spop
Nos1ap
Prok2
Wac
Hspb11
Cobl
Pknox1
Stradb
Csrp2bp
Rgs22
Slc44a2
Slc44a5
Pik3cd
Dyrk2
Trabd2b
Hip1r
Pgbd5
Apba1
Nxf1
Stim1
Wtap
Ctdspl
Scarf2
E130102H24Rik
Ptpn9
Tox3
Ccz1
Rab15
Greb1l
Hsf2
Camk2g
8030462N17Rik
Arid4a
Nploc4
Als2cl
Mir193a
Mir203
Ddx6
Rnf19b
Cdyl2
Lypd6
Gm5577
Abhd17c
Ilk
Dcun1d1
Fbxo30
Foxf1
Mir1191b
Galnt12
Dpy19l1
Galnt10
Zfp341
Mrps16
Rnf208
Dlx4
Pde8a
Hmx1
Bmp2
Myo5b
Grid1
Grid2
Unc119
Vav3
Vav2
Mtus2
Cdk14
Hgsnat
Nop9
Gns
Myrip
Micall1
Ap5m1
Kdm4b
Mapk6
Mapk4
Eif5a2
Urgcp
Ckap4
Dnal1
Fads2
Coprs
Fzd7
Rcor3
6330409D20Rik
Rcor1
Khk
Hand2
Trim62
Sqle
Socs7
Socs6
Gnaq
Gnas
Pkn1
Podxl2
Eif2a
Ginm1
Smarcc2
Pon2
Usp31
Gna12
Gna11
Fam171a1
Epb41l1
Poc1b
Plod3
Plod1
1700071K01Rik
Chpt1
Gabbr2
Ugp2
Mysm1
Sv2c
Entpd5
Snap29
Zbtb41
Shoc2
Zkscan2
Zbtb44
Zbtb46
Ttc39a
Phlda1
Lrrc73
Phlda3
Phlda2
Efnb2
Prdx6
Astn2
Pitx3
Dnmbp
Phtf2
Ptpn21
Loxl4
Slc9a2
P4ha3
Ap3s1
Ppp2r2c
Ifngr2
Hspa1l
Atoh7
Ankrd50
Hsp90aa1
Tmem151b
Yaf2
Vps54
Ero1l
Fam159a
Zfp598
Eif3i
6030419C18Rik
Epb41l4b
Prkaa1
Fxr1
E2f4
Pkmyt1
Zmynd8
Tpt1
Map4k3
Map4k2
Map4k5
Lrrc8c
Hook1
Smc5
Fam217b
Mir3960
2310022A10Rik
4930577N17Rik
Metrn
Lrrc41
Phc2
Glud1
Vkorc1l1
Larp1
Gm11837
Styx
Pde10a
Rapgef4
Rapgef1
Uimc1
Fbl
Chic2
Cnih3
Sh2d5
Rnf44
Tmcc2
Tmcc3
Foxa1
Foxa3
Mcam
4930593A02Rik
Rpl36al
Asf1a
Otud7a
Otud7b
Usp49
Usp47
Sp3
Epc2
Prpf40b
Usp43
Epc1
Rnf215
Syce2
Dlk1
Dlk2
Gpr146
Rab40c
Ddx50
Kcnq2
Kcnq3
Pstpip2
Pparg
Dcaf5
Ppara
Gabrb3
Gprc5b
Lrig1
Fam3c
Acap3
Rbm15b
Phyhipl
Uhmk1
Rpia
Bmper
Ficd
Tdrp
Pmm1
Lin9
Rps6kb1
Rbms1
Lss
Jag2
Leprotl1
Chst11
Chst10
Diras1
Hoxd1
Tex261
Tmtc1
Nek6
Bnc1
Bnc2
Nuak1
Tmem150a
Unkl
Lrrc8a
Golga7b
D630045J12Rik
Atp8b2
Cfl2
2010107G23Rik
Arhgef10l
Ap3b1
Smurf2
Erlin1
Erlin2
Slc30a1
Limch1
Efna2
Yeats2
Fbxo3
Rdh10
Tcf24
Fbxo9
Ccdc124
Bmp2k
Terf2
Lpgat1
Phactr2
Limk1
Appl1
Usf1
Nae1
Micu3
Letmd1
Osbpl8
Sobp
Osbpl2
Zfp740
Nkx2-4
Ugcg
Pygo1
Stx2
Vps4a
Ntan1
Adora1
Aak1
Asap1
Asap2
Ube2q2
Ildr2
Ei24
Barx1
Cgref1
Akip1
Zfp362
Wnt9b
Dmrtc2
Dot1l
Arhgef12
Arhgef16
Bod1
Fam71e2
Usp53
Negr1
Fam216a
Ssbp3
Ssbp4
Elfn2
Uxs1
Asxl1
Dusp5
Ada
Pias2
Nkpd1
Gpr153
Hipk3
Kcnmb4
Arf5
Ubac2
Jmjd1c
Cacna2d1
Tmed7
Ppp4c
Sh3pxd2b
Reep3
Kdm2b
A330074K22Rik
Adss
Commd3
Sh3rf1
Mki67
Heg1
Acvr1b
Haus4
Zbtb7a
Myl6b
Spin1
Dchs1
Abi2
Crebbp
Sar1a
Kremen1
Wdhd1
Pacs1
Rab35
Rev1
Mir6906
Tbl1xr1
Grsf1
Tmem50b
Agap1
Agap3
Fkrp
Zfp821
Sestd1
Sirpa
Slc16a1
Atg10
Cbx7
Dmgdh
Zbtb22
Dusp7
Otud1
Gls2
Fam76a
Ppm1l
Ddi2
Slc1a6
Hp1bp3
Dlgap4
Cc2d1b
Tet3
Gprin1
Cyp4f17
Apbb2
Zfp771
Maneal
Gpr27
Ubr5
Zfp777
Cpt1a
Sppl3
Rab28
Rhou
Steap1
Rhoa
Steap2
Rhog
Lrrc10b
Gnai1
Fam57a
Ankrd13b
Lig3
Mir760
Aldh4a1
Syt9
Pou2f3
Foxq1
Plcb3
Auts2
Bves
Hras
Ube2r2
Cacng8
Rab2a
Mafa
Lamc1
Cacng4
Dbndd2
Rac3
Actn4
Pyurf
Parp12
Gtf2e2
Vps26a
1810037I17Rik
Mrpl38
Eid1
Camk2n2
Camk2n1
Kcna2
Kcna3
Src
AI837181
Sri
Timeless
Tcf7l1
Tmem266
Tmem263
Kcns3
Rasgrp2
E330009J07Rik
Fam131c
Hmgn1
Lypd6b
Kcnma1
Cep76
Trp53inp1
Gpr137c
Gm20098
Mtcl1
Tmem194
1190002N15Rik
Limd2
Smad5
Smad6
Mfsd4
Smad2
Smad3
Foxm1
Gdf11
Fam162a
Slc48a1
Anks1
Slit3
Anks6
Pex5
Henmt1
Grk6
Ank
Elovl7
Elovl4
Elovl2
Tada2a
Dctn1
Ube2i
Ube2k
Hopx
Ube2m
Ube2o
Znrf2
Fam155a
Gnb4
Gnb1
Smyd2
Arrdc3
Ube2w
Yy1
Topbp1
Gnptab
Tuba1b
Cdc34
Lrfn3
Lrfn1
Sacm1l
1500012F01Rik
Akap1
4930581F22Rik
Fermt2
Brd4
Phlpp1
Zbtb37
Stk17b
Pafah1b1
Zfp652os
Npr2
Ptpn12
Ccdc74a
D930015E06Rik
Rhbdl3
Htr1d
Smc2os
Phf24
Tm7sf3
Dok4
Pigp
Tmsb10
Pigv
Caprin1
Gm2694
Gpr12
Mir8102
Ppp2ca
Mgat1
Mgat3
Rhobtb3
Rhobtb1
Tor1aip2
Prkci
Npnt
Mtmr7
Trim3
Nxph4
Lhcgr
Foxp1
Foxp4
Rbm27
Mn1
Fam132a
Cbfa2t3
Cbfa2t2
Sp3os
Ttc13
Ttc19
Rab40b
Skil
Rab11fip3
Rab11fip2
Rab7
Slc44a1
Egfl7
Zfp384
2010111I01Rik
Wnt7a
Wnt7b
Bptf
Mrpl23
Sohlh1
Tatdn2
Begain
Sec31a
Slc25a40
Hcfc2
Epn1
Ptbp3
Chd3os
Epha8
Nup98
Lmo4
Atrn
Lats1
Rtbdn
Adamts20
Ranbp1
Tbc1d10b
Ppm1g
Ppm1e
Gclm
Ppm1b
Ppm1a
Ccne2
Ccne1
Glp1r
Alpl
Tnk2
Hs3st4
Cd63
Itpka
Fhl3
Sh2b3
Ryk
Psmd14
Fbrsl1
Tle4
Rxrb
Raver2
Pcbd2
Apba2
Lmx1a
Atl1
Rnd2
Jak2
Pdzd8
Cutc
Baz2a
Qser1
Farp2
Fbxo43
Bcar1
Myo1d
A330102I10Rik
1110008F13Rik
Atrnl1
Setd8
Vstm4
Setd3
Setd2
Chst5
