# Supplementary material for: Chd1 protects genome integrity at promoters to sustain hypertranscription in embryonic stem cells
Source: Nat Commun. 2021 Aug 11;12:4859. doi: 10.1038/s41467-021-25088-3 (PMC8357957; doi:10.1038/s41467-021-25088-3)
Supplement: Supplementary file 8 — Source Data [file 41467_2021_25088_MOESM8_ESM.xlsx]

## Sheet: Fig1a
Source data is in Supplementary Data 1

## Sheet: Fig1b
Source data is in Supplementary Data 2

## Sheet: Fig1c
Source data is in Supplementary Data 2

## Sheet: Fig 2b
Atm:		WT			Chd1 KO
	rDNA pro.	17.4053	18.0943	17.4792	24.8948	32.2135	32.0309
	28S rDNA	17.2082	23.6663	16.8199	24.6621	27.7339	34.5223
	neg control	0.178075	0.136106	0.201077	0.213281	0.164011	0.179915
pKap1		WT			Chd1 KO
	rDNA pro.	0.651	0.677	0.656	0.211	0.252	0.233
	28S rDNA	0.492	0.554	0.564	0.165	0.205	0.227
	neg control	0.094	0.063	0.06	0.019	0.032	0.037
gH2A.X		Ctrl			Chd1 KO
	rDNA pro.	1.357	1.417	1.396	0.547	0.542	0.54
	28S rDNA	1.458	1.33	1.314	0.47	0.481	0.502
	neg control	0.212	0.19	0.269	0.194	0.185	0.118

## Sheet: Fig 3c
		Ctrl			Chd1 KO
	enhancer	0.152943	0.155749	0.167311	0.57649	0.649651	0.598954
	promoter	0.237205	0.214643	0.210101	0.70295	0.619257	0.712679
	18S	0.251709	0.242082	0.276052	1.10968	1.11321	1.06419
	5.8S	0.131721	0.125084	0.135444	0.630636	0.695361	0.691682
	ITS	0.1415	0.101761	0.120978	0.823232	0.82271	0.803303
	28S	0.077311	0.069443	0.070521	0.391649	0.368339	0.381502
	ETS	0.032667	0.054579	0.010205	0.621824	0.669682	0.539239
	IGS-1	0.0776787	0.0812169	0.069036	0.292706	0.302495	0.30906
	IGS-2	0.119542	0.106786	0.107556	0.318271	0.317916	0.314611
	IGS-3	0.140472	0.130926	0.132145	0.402276	0.397779	0.398092
	IGS-4	0.189451	0.115396	0.113086	0.480306	0.395476	0.505071

## Sheet: Fig 3d
		Ctrl			Chd1 KO
	enhancer	0.00033248	0.00034287	0.00036516	0.00015924	0.00019563	0.00019009
	promoter	0.00023771	0.00019485	0.00023063	0.000127	0.00013511	0.00012599
	18S	1.01242	1.10571	0.893296	0.588056	0.622326	0.583577
	5.8S	0.327049	0.297461	0.330984	0.244661	0.207865	0.246499
	ITS	0.155557	0.153063	0.151448	0.102733	0.128165	0.109913
	28S	0.238599	0.20902	0.23424	0.156774	0.186906	0.165177
	ETS	9.1227e-06	6.2828e-06	9.9108e-06	8.9252e-06	2.3119e-05	8.7277e-06
	IGS-1	5.0055e-07	5.5908e-07	3.5976e-07	8.2817e-08	9.2612e-07	5.5582e-07
	IGS-2	0.00028204	0.00029822	0.00031623	0.00013774	0.0001423	0.00016266
	IGS-3	1.8811e-05	2.3025e-05	2.5375e-05	9.4066e-06	1.1439e-05	1.3484e-05
	IGS-4	1.2419e-05	1.3569e-05	1.3388e-05	5.7166e-06	6.6635e-06	5.1315e-06

## Sheet: Fig 3e
Fig 3E: DSB levels in wt ES cells with or without treatment with a Pol I inhibitor.
	Sample	Gene
		Enhancer	Promoter	18S	5.8S	28S	ITS	IGS1	IGS2	IGS3	IGS4
	Chd1 WT 0μM CX-5461	0.221742	0.311597	0.260332	0.27497	0.352372	0.48786	0.587335	0.650089	0.451486	0.79731
	Chd1 WT 0μM CX-5461	0.294933	0.219702	0.161182	0.121042	0.116353	0.077178	0.128382	0.522592	0.746494	0.246551
	Chd1 WT 0μM CX-5461	0.180397	0.163823	0.091636	0.179743	0.180854	0.167861	0.154388	0.218719	0.153635	0.14781
	Chd1 WT 1μM CX-5461	0.234558	0.430145	0.366126	0.377867	0.52868	0.391161	0.891066	1.08305	0.792298	0.892536
	Chd1 WT 1μM CX-5461	0.399102	0.463572	0.349282	0.156012	0.182461	0.124117	0.467424	0.603449	0.859907	0.398053
	Chd1 WT 1μM CX-5461	0.262566	0.186707	0.42097	0.149425	0.185075	0.143951	0.255522	0.38594	0.47426	0.282675

## Sheet: Fig 5a
Fig 5A: Gene promoter DSB levels in control and Chd1 KO cells with or without treatment of etoposide
	Sample	Gene
		Usp46	Rif1	Rfx2	Mpp5
	Chd1 WT 0μM Etoposide 4h	1.71426	1.26744	0.859374	1.05091			Usp46	1.71426	0.296118	0.982781	1.00684	5.28698	2.7162	7.25868	9.17616
	Chd1 WT 0μM Etoposide 4h	0.296118	0.176512	0.12646	0.244505			Rif1	1.26744	0.176512	0.735116	1.82094	2.62677	0.867432	3.41135	5.22741
	Chd1 WT 0μM Etoposide 4h	0.982781	0.735116	2.06923	1.36904			Rfx2	0.859374	0.12646	2.06923	0.94494	2.32228	0.619733	4.37388	4.2045
	Chd1 WT 0μM Etoposide 4h	1.00684	1.82094	0.94494	1.33554			Mpp5	1.05091	0.244505	1.36904	1.33554	4.47548	0.976807	12.3313	9.88557
	Chd1 WT 10μM Etoposide 4h	5.28698	2.62677	2.32228	4.47548
	Chd1 WT 10μM Etoposide 4h	2.7162	0.867432	0.619733	0.976807
	Chd1 WT 10μM Etoposide 4h	7.25868	3.41135	4.37388	12.3313
	Chd1 WT 10μM Etoposide 4h	9.17616	5.22741	4.2045	9.88557
	Sample	Gene
		Usp46	Rif1	Rfx2	Mpp5			Usp46	0.873216	1.05446	1.25784	0.814484	2.91733	3.46329	3.24698	2.45605
	Chd1 KO 0μM Etoposide 4h	0.873216	0.895042	0.990557	0.896977			Rif1	0.895042	0.874567	1.48252	0.74787	1.64095	2.9792	4.85356	1.72862
	Chd1 KO 0μM Etoposide 4h	1.05446	0.874567	1.40825	2.25805			Rfx2	0.990557	1.40825	0.803579	0.797611	1.8644	2.35365	1.70423	2.75634
	Chd1 KO 0μM Etoposide 4h	1.25784	1.48252	0.803579	0.476303			Mpp5	0.896977	2.25805	0.476303	0.368674	5.63233	3.32134	2.79761	2.62445
	Chd1 KO 0μM Etoposide 4h	0.814484	0.74787	0.797611	0.368674
	Chd1 KO 10μM Etoposide 4h	2.91733	1.64095	1.8644	5.63233
	Chd1 KO 10μM Etoposide 4h	3.46329	2.9792	2.35365	3.32134
	Chd1 KO 10μM Etoposide 4h	3.24698	4.85356	1.70423	2.79761
	Chd1 KO 10μM Etoposide 4h	2.45605	1.72862	2.75634	2.62445

## Sheet: Fig 5b
Fig 5B: Gene promoter DSB levels in control and Chd1 KO cells with or without treatment of triptolide
	Sample	Gene
		Usp46	Rif1	Rfx2	Mpp5
	Chd1 WT 0μM Triptolide 1h	1.73404	1.40378	1.37032	0.971832			Usp46	1.73404	0.916217	0.953562	0.435163	0.961022	4.47324	2.90303	4.63127	3.78096	2.24446
	Chd1 WT 0μM Triptolide 1h	0.916217	0.808275	0.657638	1.22732			Rif1	1.40378	0.808275	0.974762	0.643938	1.16925	3.27875	3.30408	6.15594	3.68015	3.09712
	Chd1 WT 0μM Triptolide 1h	0.953562	0.974762	1.38289	1.64424			Rfx2	1.37032	0.657638	1.38289	0.765265	0.82389	2.96348	2.36785	4.95957	3.00458	4.7777
	Chd1 WT 0μM Triptolide 1h	0.435163	0.643938	0.765265	0.743458			Mpp5	0.971832	1.22732	1.64424	0.743458	0.413154	2.67468	1.9108	4.94602	5.99304	4.74415
	Chd1 WT 0μM Triptolide 1h	0.961022	1.16925	0.82389	0.413154
	Chd1 WT 1μM Triptolide 1h	4.47324	3.27875	2.96348	2.67468
	Chd1 WT 1μM Triptolide 1h	2.90303	3.30408	2.36785	1.9108
	Chd1 WT 1μM Triptolide 1h	4.63127	6.15594	4.95957	4.94602
	Chd1 WT 1μM Triptolide 1h	3.78096	3.68015	3.00458	5.99304
	Chd1 WT 1μM Triptolide 1h	2.24446	3.09712	4.7777	4.74415
	Sample	Gene
		Usp46	Rif1	Rfx2	Mpp5			Usp46	0.729049	0.596036	1.2247	1.10127	1.34894	0.838579	0.580807	1.31736	0.740986	1.55356
	Chd1 KO 0μM Triptolide 1h	0.729049	0.819738	0.907228	0.602075			Rif1	0.819738	0.866775	1.04724	0.847911	1.41833	1.1426	0.63559	1.00825	0.913863	1.19975
	Chd1 KO 0μM Triptolide 1h	0.596036	0.866775	0.53739	0.340866			Rfx2	0.907228	0.53739	1.38254	0.819736	1.35311	0.760362	0.385783	1.7135	0.648319	1.24815
	Chd1 KO 0μM Triptolide 1h	1.2247	1.04724	1.38254	1.34857			Mpp5	0.602075	0.340866	1.34857	0.944761	1.76373	0.648213	0.54631	1.47524	0.973694	1.57627
	Chd1 KO 0μM Triptolide 1h	1.10127	0.847911	0.819736	0.944761
	Chd1 KO 0μM Triptolide 1h	1.34894	1.41833	1.35311	1.76373
	Chd1 KO 1μM Triptolide 1h	0.838579	1.1426	0.760362	0.648213
	Chd1 KO 1μM Triptolide 1h	0.580807	0.63559	0.385783	0.54631
	Chd1 KO 1μM Triptolide 1h	1.31736	1.00825	1.7135	1.47524
	Chd1 KO 1μM Triptolide 1h	0.740986	0.913863	0.648319	0.973694
	Chd1 KO 1μM Triptolide 1h	1.55356	1.19975	1.24815	1.57627

## Sheet: Fig S1c
	Kap1:

[truncated: 6 more sheets: Fig S1d, Fig S1e, Fig S4a, Fig S4b, Fig S4c, Fig S4d]
